# Supplementary material for: Large Scale Expression Changes of Genes Related to Neuronal Signaling and Developmental Processes Found in Lateral Septum of Postpartum Outbred Mice
Source: PLoS One. 2013 May 22;8(5):e63824. doi: 10.1371/journal.pone.0063824 (PMC3661729; doi:10.1371/journal.pone.0063824)
Supplement: Table S1 — Full list of all microarray targets, their relative expression, and FDR-adjusted p-values. (XLSX) [file pone.0063824.s001.xlsx]

## Sheet: Sheet1
Gene symbol	Gene title	Transcript cluster ID	Expression in maternal LS relative to virgin	FDR-adjusted p-value of expression change relative to virgin	Expression in maternal LS relative to pups removed	FDR-adjusted p-value of expression change relative to pups removed
B930095G15Rik	RIKEN cDNA B930095G15 gene	10417124	1.13734	0.0515537	1.09413	0.24463
Dbpht2	DNA binding protein with his-thr domain	10396472	0.853056	0.0515537	0.872255	0.260896
Kcna6	potassium voltage-gated channel, shaker-related, subfamily, member 6	10548051	1.13602	0.0515537	1.06424	0.55124
Mef2a	myocyte enhancer factor 2A	10564451	0.912077	0.0515537	0.925812	0.0923653
Rfk	riboflavin kinase [Source:MGI Symbol;Acc:MGI:1914688]	10342739	1.24808	0.0515537	1.17623	0.356663
U6	U6 spliceosomal RNA [Source:RFAM;Acc:RF00026]	10375229	1.21342	0.0515537	0.938934	0.584546
Armcx4	armadillo repeat containing, X-linked 4	10601768	1.15004	0.0568721	1.07577	0.278531
Gucy1a3	guanylate cyclase 1, soluble, alpha 3	10498952	0.811119	0.0568721	0.842592	0.377553
Hn1	hematological and neurological expressed sequence 1	10392943	0.896259	0.0601096	0.956506	0.502276
SCARNA15	Small Cajal body specific RNA 15 [Source:RFAM;Acc:RF00426]	10527961	1.20936	0.0709535	0.949957	0.663075
Znhit2-ps	zinc finger, HIT domain containing 2, pseudogene	10460732	0.898322	0.0709535	0.934267	0.158878
BC024814	cDNA sequence BC024814	10433433	0.90057	0.0771065	0.865189	0.142547
Bcl11b	B-cell leukemia/lymphoma 11B	10402554	0.786794	0.0771065	0.830295	0.370208
Clip4	CAP-GLY domain containing linker protein family, member 4	10446739	0.882669	0.0771065	0.910309	0.16061
Fstl5	follistatin-like 5	10492640	1.16407	0.0771065	1.08633	0.499532
Grm3	glutamate receptor, metabotropic 3	10528145	0.871929	0.0771065	0.892724	0.325282
Hpcal4	hippocalcin-like 4	10507826	0.889455	0.0771065	0.957081	0.586614
Prss23	protease, serine, 23	10565456	1.16769	0.0771065	1.17346	0.174891
Snrnp40	small nuclear ribonucleoprotein 40 (U5) [Source:MGI Symbol;Acc:MGI:1913835]	10608696	0.892254	0.0771065	0.943068	0.332261
Tesc	tescalcin	10524955	0.824539	0.0771065	0.875209	0.49859
Zfp777	zinc finger protein 777	10544547	0.923306	0.0771065	0.929972	0.261283
Mast4	microtubule associated serine/threonine kinase family member 4	10411804	1.12532	0.0797627	1.08214	0.398445
Spata13	spermatogenesis associated 13	10415725	0.788998	0.0841555	0.858753	0.357888
Smc4	structural maintenance of chromosomes 4	10492558	0.842697	0.0900662	0.848742	0.309609
Rpl4	ribosomal protein L4	10586157	0.922466	0.0947441	0.978334	0.723855
Fam55c	family with sequence similarity 55, member C	10439955	1.10485	0.0999801	1.02984	0.751404
Nr2e1	nuclear receptor subfamily 2, group E, member 1	10368907	0.847729	0.0999801	0.865559	0.198916
Arrdc2	arrestin domain containing 2	10579406	1.13079	0.100691	1.10634	0.20881
Egfr	epidermal growth factor receptor	10374366	0.849218	0.100691	0.89239	0.236009
Fam107a	family with sequence similarity 107, member A	10417561	1.17185	0.100691	1.25991	0.00160412
Gpr4	G protein-coupled receptor 4	10550627	1.19205	0.100691	1.17612	0.20881
Kcnab1	potassium voltage-gated channel, shaker-related subfamily, beta member 1	10492402	0.862497	0.100691	0.915526	0.520909
Kcnt2	potassium channel, subfamily T, member 2	10350438	1.15372	0.100691	1.10475	0.300069
Lphn2	latrophilin 2	10502780	0.859084	0.100691	0.886809	0.238148
Lrrc8a	leucine rich repeat containing 8A	10470954	1.10139	0.100691	1.07281	0.341203
Luc7l	Luc7 homolog (S. cerevisiae)-like	10442986	1.07606	0.100691	1.00365	0.957042
Mfn1	mitofusin 1	10491363	1.14613	0.100691	1.04009	0.476609
Rab5b	RAB5B, member RAS oncogene family	10486057	0.905474	0.100691	0.958857	0.474578
Sh3rf3	SH3 domain containing ring finger 3	10363333	1.10598	0.100691	1.0845	0.319603
Skil	SKI-like	10491300	0.827946	0.100691	0.871528	0.174653
Slc5a3	solute carrier family 5 (inositol transporters), member 3	10436945	1.15627	0.100691	1.12322	0.285729
Thsd7a	thrombospondin, type I, domain containing 7A	10543145	0.811678	0.100691	0.827154	0.350161
Tmem165	transmembrane protein 165 [Source:MGI Symbol;Acc:MGI:894407]	10343078	0.896524	0.100691	0.886484	0.356663
Uhrf2	ubiquitin-like, containing PHD and RING finger domains 2	10462454	1.13508	0.100691	1.12545	0.0138729
Hdac5	histone deacetylase 5 [Source:MGI Symbol;Acc:MGI:1333784]	10341912	1.32589	0.103115	1.04706	0.732816
Cpped1	calcineurin-like phosphoesterase domain containing 1	10437765	0.882593	0.104589	0.863551	0.0923653
Erf	Ets2 repressor factor	10561004	0.877613	0.104757	0.895701	0.310909
---	---	10338042	1.16175	0.10523	0.966421	0.523414
2610018G03Rik	RIKEN cDNA 2610018G03 gene	10599581	0.79677	0.10523	0.834898	0.286725
6530402D11Rik	RIKEN cDNA 6530402D11 gene	10441091	1.22181	0.10523	1.13486	0.336448
Adamts3	a disintegrin-like and metallopeptidase (reprolysin type) with thrombospondin type 1 motif, 3	10531191	0.736658	0.10523	0.732108	0.297553
Adamts3	a disintegrin-like and metallopeptidase (reprolysin type) with thrombospondin type 1 motif, 3	10531197	0.713709	0.10523	0.722001	0.331434
Adcyap1	adenylate cyclase activating polypeptide 1	10447502	1.13046	0.10523	1.04737	0.739478
Apcdd1	adenomatosis polyposis coli down-regulated 1	10456184	0.883565	0.10523	0.833811	0.0923653
Asphd2	aspartate beta-hydroxylase domain containing 2	10532538	0.872552	0.10523	0.923084	0.357888
Bcl2l2	BCL2-like 2	10415111	1.10442	0.10523	0.983641	0.855376
Bin1	bridging integrator 1	10454580	1.11145	0.10523	1.0489	0.601642
C2cd2l	C2 calcium-dependent domain containing 2-like	10592802	0.896936	0.10523	0.934618	0.406699
Camk2a	calcium/calmodulin-dependent protein kinase II alpha	10456021	0.953643	0.10523	0.99397	0.859705
Ctps2	cytidine 5'-triphosphate synthase 2	10603026	1.1025	0.10523	1.02086	0.839254
Fryl	furry homolog-like (Drosophila) [Source:MGI Symbol;Acc:MGI:1919563]	10342885	1.61255	0.10523	0.971479	0.908783
Gabrd	gamma-aminobutyric acid (GABA) A receptor, subunit delta	10519124	0.752655	0.10523	0.843194	0.498664
Gbf1	golgi-specific brefeldin A-resistance factor 1 [Source:MGI Symbol;Acc:MGI:1861607]	10338423	1.24495	0.10523	1.11002	0.44697
Gprin3	GPRIN family member 3	10545065	0.788337	0.10523	0.818804	0.400547
Grik1	glutamate receptor, ionotropic, kainate 1	10440621	1.21093	0.10523	1.17554	0.388608
Hbxip	hepatitis B virus x interacting protein [Source:MGI Symbol;Acc:MGI:1915826]	10338783	1.15082	0.10523	1.04279	0.846678
Hist1h2ab	histone cluster 1, H2ab	10404063	0.676501	0.10523	0.832104	0.379031
Hist1h3a	histone cluster 1, H3a	10408246	0.776758	0.10523	0.858028	0.393704
Hist1h3d	histone cluster 1, H3d	10404049	0.77552	0.10523	0.854368	0.378276
Hist1h3e	histone cluster 1, H3e	10408202	0.771244	0.10523	0.850972	0.370734
Hist1h3g	histone cluster 1, H3g	10404028	0.773519	0.10523	0.850563	0.376908
Hist1h3h	histone cluster 1, H3h	10403941	0.769785	0.10523	0.853122	0.380941
Hist2h2ac	histone cluster 2, H2ac	10500324	0.878649	0.10523	0.899809	0.236009
Itpka	inositol 1,4,5-trisphosphate 3-kinase A	10475019	0.85793	0.10523	0.920664	0.57832
Krt10	keratin 10	10390831	0.912578	0.10523	0.912554	0.523283
Lmo3	LIM domain only 3	10548940	0.810444	0.10523	0.838357	0.324321
Lpl	lipoprotein lipase	10572130	0.653984	0.10523	0.72246	0.429838
Lrfn5	leucine rich repeat and fibronectin type III domain containing 5	10395961	1.0966	0.10523	1.02637	0.709817
Maml2	mastermind like 2 (Drosophila)	10583207	0.8653	0.10523	0.8902	0.260896
Meis2	Meis homeobox 2	10486041	0.875181	0.10523	0.906142	0.442654
Mgat5b	mannoside acetylglucosaminyltransferase 5, isoenzyme B	10382866	0.910391	0.10523	0.884937	0.0923653
Orai2	ORAI calcium release-activated calcium modulator 2	10436426	0.861844	0.10523	0.860418	0.24463
Pde4b	phosphodiesterase 4B, cAMP specific	10506335	0.914924	0.10523	0.915038	0.318317
Peli3	pellino 3	10464896	1.08678	0.10523	1.03511	0.625515
Plscr1	phospholipid scramblase 1	10587792	1.12637	0.10523	1.00396	0.981755
Poldip3	polymerase (DNA-directed), delta interacting protein 3	10430945	0.93564	0.10523	0.993365	0.82732
Ppp2r1a	protein phosphatase 2 (formerly 2A), regulatory subunit A (PR 65), alpha isoform	10442155	0.948859	0.10523	0.952758	0.247623
Prr5	proline rich 5 (renal)	10425880	1.1252	0.10523	1.0953	0.363167
Rarb	retinoic acid receptor, beta	10417713	0.664601	0.10523	0.73283	0.413573
Rfk	riboflavin kinase [Source:MGI Symbol;Acc:MGI:1914688]	10342741	1.33882	0.10523	1.11898	0.357888
S100a6	S100 calcium binding protein A6 (calcyclin)	10493820	0.805808	0.10523	0.86029	0.35443
Serpina9	serine (or cysteine) peptidase inhibitor, clade A (alpha-1 antiproteinase, antitrypsin), member 9	10402422	0.518583	0.10523	0.596142	0.424019
Smarcb1	SWI/SNF related, matrix associated, actin dependent regulator of chromatin, subfamily b, member 1	10370025	0.921818	0.10523	0.94024	0.286725
Snrnp200	small nuclear ribonucleoprotein 200 (U5)	10475718	0.917261	0.10523	0.948095	0.343418
Sorcs2	sortilin-related VPS10 domain containing receptor 2	10529515	0.908197	0.10523	0.941932	0.338722
Spire1	spire homolog 1 (Drosophila)	10459552	1.07099	0.10523	1.06443	0.26145
Vstm2l	V-set and transmembrane domain containing 2-like	10478014	0.904125	0.10523	0.9262	0.318788
Wasf1	WASP family 1	10362717	0.910794	0.10523	0.974999	0.676698
Wwp2	WW domain containing E3 ubiquitin protein ligase 2	10575184	0.940881	0.10523	0.964654	0.399405
Zswim6	zinc finger, SWIM domain containing 6	10412038	0.83833	0.10523	0.863858	0.353943
Acer2	alkaline ceramidase 2	10505779	1.32174	0.105667	1.17626	0.357888
Cic	capicua homolog (Drosophila) [Source:MGI Symbol;Acc:MGI:1918972]	10339668	1.59588	0.105667	1.05807	0.809618
Exosc10	exosome component 10	10510365	0.961988	0.105667	0.977099	0.506782
Hist1h3b	histone cluster 1, H3b	10404065	0.770236	0.105667	0.855345	0.395949
Hist1h3i	histone cluster 1, H3i	10408083	0.775325	0.105667	0.850984	0.377273
Islr2	immunoglobulin superfamily containing leucine-rich repeat 2	10594048	0.849594	0.105667	0.923247	0.328985
Kcnj4	potassium inwardly-rectifying channel, subfamily J, member 4	10430533	0.717789	0.105667	0.762103	0.389341
Mertk	c-mer proto-oncogene tyrosine kinase	10475890	1.24404	0.105667	1.26338	0.199519
Phyhd1	phytanoyl-CoA dioxygenase domain containing 1	10470959	1.20012	0.105667	1.27318	0.174891
Rplp0	ribosomal protein, large, P0	10581027	0.901113	0.105667	0.99167	0.889612
Rxrg	retinoid X receptor gamma	10351430	0.709167	0.105667	0.729233	0.348263
Syt5	synaptotagmin V	10559580	0.93517	0.105667	0.969113	0.538843
Tox3	TOX high mobility group box family member 3	10580522	0.857796	0.105667	0.874722	0.174891
Tshr	thyroid stimulating hormone receptor	10397606	0.818565	0.105667	0.849159	0.279126
Usp31	ubiquitin specific peptidase 31	10567589	1.13777	0.105667	1.06209	0.47992
E130309F12Rik	RIKEN cDNA E130309F12 gene	10504905	0.871335	0.106499	0.906519	0.385177
Hist2h3b	histone cluster 2, H3b	10494405	0.772388	0.107498	0.863124	0.404388
Nmu	neuromedin U	10530772	1.4238	0.107498	1.34587	0.16061
Tmem194b	transmembrane protein 194B	10346224	1.15767	0.107498	1.09204	0.391975
Eif4a1	eukaryotic translation initiation factor 4A1	10346780	0.930893	0.107923	0.973542	0.714165
Ppp1ca	protein phosphatase 1, catalytic subunit, alpha isoform	10460376	0.853907	0.107923	0.926694	0.468444
Accn4	amiloride-sensitive cation channel 4, pituitary	10347650	0.807435	0.108983	0.815274	0.377273
Adora2a	adenosine A2a receptor	10364030	0.565332	0.108983	0.615632	0.442162
Ezh2	enhancer of zeste homolog 2 (Drosophila)	10544501	0.882608	0.108983	0.915341	0.377553
Fndc3a	fibronectin type III domain containing 3A	10421488	1.0788	0.108983	1.01992	0.614878
G6pc3	glucose 6 phosphatase, catalytic, 3	10381539	1.0996	0.108983	1.03111	0.695623
Hist1h2ad	histone cluster 1, H2ad	10404045	0.843864	0.108983	0.882102	0.28636
Hist1h2af	histone cluster 1, H2af	10404026	0.843503	0.108983	0.88214	0.285729
Hist1h2ah	histone cluster 1, H2ah	10408111	0.843261	0.108983	0.881509	0.286725
Hist1h2ai	histone cluster 1, H2ai	10403938	0.846116	0.108983	0.885154	0.286725
Hist1h2ao	histone cluster 1, H2ao	10403955	0.843848	0.108983	0.884066	0.286725
Hist1h3c	histone cluster 1, H3c	10408239	0.777399	0.108983	0.853721	0.393983
Hist2h2aa1	histone cluster 2, H2aa1	10500329	0.884145	0.108983	0.914498	0.28157
Hist2h2aa1	histone cluster 2, H2aa1	10494395	0.851746	0.108983	0.906073	0.357888
Hist2h2aa1	histone cluster 2, H2aa1	10409220	0.888038	0.108983	0.914351	0.260896
Mapt	microtubule-associated protein tau	10381776	1.07598	0.108983	0.99769	0.982292
Mboat7	membrane bound O-acyltransferase domain containing 7	10559436	1.07935	0.108983	1.05422	0.455532
Mex3b	mex3 homolog B (C. elegans)	10554655	0.841486	0.108983	0.929372	0.408347
Mtif2	mitochondrial translational initiation factor 2 [Source:MGI Symbol;Acc:MGI:1924034]	10344541	1.22937	0.108983	1.08316	0.555465
Pmepa1	prostate transmembrane protein, androgen induced 1	10490159	0.812615	0.108983	0.81245	0.312671
Prkch	protein kinase C, eta	10396402	0.708539	0.108983	0.741393	0.418243
Rab14	RAB14, member RAS oncogene family [Source:MGI Symbol;Acc:MGI:1915615]	10343529	1.27886	0.108983	1.03476	0.696122
Sipa1l2	signal-induced proliferation-associated 1 like 2	10582719	1.07643	0.108983	1.02411	0.737944
Sult1a1	sulfotransferase family 1A, phenol-preferring, member 1	10568001	1.29951	0.108983	1.336	0.198916
Tiam2	T-cell lymphoma invasion and metastasis 2	10441361	0.813453	0.108983	0.860908	0.310075
Dnm3	dynamin 3	10359480	1.08168	0.109317	1.06019	0.400084
Hist1h2ao	histone cluster 1, H2ao	10408094	0.845343	0.109317	0.888144	0.29187
Nusap1	nucleolar and spindle associated protein 1	10474984	0.798592	0.109675	0.87468	0.410286
Robo2	roundabout homolog 2 (Drosophila)	10440344	0.78505	0.109675	0.833159	0.418872
Hist1h2ai	histone cluster 1, H2ai	10408072	0.842522	0.113165	0.882673	0.286725
Kndc1	kinase non-catalytic C-lobe domain (KIND) containing 1	10558548	1.13074	0.113165	1.08595	0.595936
Traf3ip1	TRAF3 interacting protein 1	10348600	1.15604	0.113165	1.05285	0.441688
Pth2r	parathyroid hormone 2 receptor	10347018	1.28577	0.114197	1.14837	0.444316
Foxp1	forkhead box P1	10546661	0.77699	0.115278	0.798899	0.404156
---	---	10338044	1.12239	0.116033	0.962511	0.445044
1700086L19Rik	RIKEN cDNA 1700086L19 gene	10396466	0.870177	0.116033	0.910151	0.37344
Cntnap3	contactin associated protein-like 3	10410152	0.862294	0.116033	0.910565	0.314377
Cpne5	copine V	10449551	0.854086	0.116033	0.870822	0.31208
Dclk3	doublecortin-like kinase 3	10589784	0.742967	0.116033	0.814744	0.509987
Fam69a	family with sequence similarity 69, member A	10532150	0.865208	0.116033	0.866665	0.122791
Gas7	growth arrest specific 7	10377215	0.889823	0.116033	0.929936	0.304024
Gm1337	predicted gene 1337 [Source:MGI Symbol;Acc:MGI:2686183]	10608707	0.911068	0.116033	0.919138	0.471226
Hist1h2ag	histone cluster 1, H2ag	10408118	0.8435	0.116033	0.881049	0.286725
Letm2	leucine zipper-EF-hand containing transmembrane protein 2	10577824	1.11038	0.116033	1.03896	0.440216
Limd2	LIM domain containing 2	10392063	0.925622	0.116033	0.950768	0.427053
Lingo3	leucine rich repeat and Ig domain containing 3	10370999	0.908087	0.116033	0.92411	0.418872
Mtif2	mitochondrial translational initiation factor 2 [Source:MGI Symbol;Acc:MGI:1924034]	10342395	1.26456	0.116033	1.11039	0.362275
Psph	phosphoserine phosphatase [Source:MGI Symbol;Acc:MGI:97788]	10338194	1.50537	0.116033	0.973836	0.912692
Socs2	suppressor of cytokine signaling 2	10394674	1.29507	0.116033	1.32427	0.0923653
Tmem196	transmembrane protein 196	10399208	1.16929	0.116033	1.07583	0.513582
U6	U6 spliceosomal RNA [Source:RFAM;Acc:RF00026]	10339750	0.840583	0.116033	1.02219	0.92097
---	---	10338003	1.15674	0.116377	0.983754	0.804162
1700037H04Rik	RIKEN cDNA 1700037H04 gene	10487847	0.932175	0.116377	0.943078	0.339521
Abhd16a	abhydrolase domain containing 16A [Source:MGI Symbol;Acc:MGI:99476]	10339536	1.27745	0.116377	1.18056	0.273334
Abi3	ABI gene family, member 3	10390186	1.1984	0.116377	1.08561	0.445044
Adamts3	a disintegrin-like and metallopeptidase (reprolysin type) with thrombospondin type 1 motif, 3	10531189	0.735183	0.116377	0.759834	0.355594
Ascl1	achaete-scute complex homolog 1 (Drosophila)	10371578	0.823161	0.116377	0.862526	0.339397
C530025M09Rik	RIKEN cDNA C530025M09 gene	10488439	1.14918	0.116377	1.10834	0.295395
Camkv	CaM kinase-like vesicle-associated	10588755	0.887537	0.116377	0.919739	0.457503
Cdv3	carnitine deficiency-associated gene expressed in ventricle 3 [Source:MGI Symbol;Acc:MGI:2448759]	10341814	1.6199	0.116377	1.29467	0.388608
Drd2	dopamine receptor D2	10585169	0.82899	0.116377	0.867244	0.470345
Foxo1	forkhead box O1	10491962	0.788893	0.116377	0.840558	0.430682
Gabre	gamma-aminobutyric acid (GABA) A receptor, subunit epsilon	10604944	1.38481	0.116377	1.2562	0.468792
Gsg1l	GSG1-like	10567788	0.895912	0.116377	0.940186	0.641409
Hcrtr1	hypocretin (orexin) receptor 1	10516723	1.2393	0.116377	1.13122	0.327473
Hist2h2aa1	histone cluster 2, H2aa1	10494390	0.893978	0.116377	0.914292	0.265524
Katnal1	katanin p60 subunit A-like 1	10535883	1.09981	0.116377	1.00998	0.869109
Klhdc8a	kelch domain containing 8A	10349773	1.09811	0.116377	0.959734	0.676968
Med16	mediator complex subunit 16	10370665	0.895884	0.116377	0.933538	0.317524
Pde1b	phosphodiesterase 1B, Ca2+-calmodulin dependent	10427369	0.730184	0.116377	0.783272	0.391975
Prr13	proline rich 13	10427235	1.111	0.116377	1.06455	0.313949
Prrc1	proline-rich coiled-coil 1	10455852	1.09644	0.116377	1.00896	0.910319
Rab5b	RAB5B, member RAS oncogene family	10373521	0.92085	0.116377	0.971429	0.582755
Ralyl	RALY RNA binding protein-like	10490856	1.11145	0.116377	1.02911	0.802169
Snapc3	small nuclear RNA activating complex, polypeptide 3	10505630	1.07349	0.116377	1.05952	0.229442
Ssna1	Sjogren's syndrome nuclear autoantigen 1	10480672	0.883487	0.116377	0.96125	0.566899
Txndc12	thioredoxin domain containing 12 (endoplasmic reticulum) [Source:MGI Symbol;Acc:MGI:1913323]	10341658	1.34322	0.116377	0.987659	0.958055
Whsc1l1	Wolf-Hirschhorn syndrome candidate 1-like 1 (human)	10571007	1.09662	0.116377	1.01974	0.520545
Adamts3	a disintegrin-like and metallopeptidase (reprolysin type) with thrombospondin type 1 motif, 3	10531185	0.738125	0.11694	0.741308	0.293685
0610011L14Rik	RIKEN cDNA 0610011L14 gene	10477887	0.936095	0.117157	1.02111	0.700157
Fbxo7	F-box protein 7	10365471	1.06537	0.117157	1.04072	0.4206
Filip1	filamin A interacting protein 1	10595298	0.776554	0.119311	0.837274	0.439942
Adamts3	a disintegrin-like and metallopeptidase (reprolysin type) with thrombospondin type 1 motif, 3	10531203	0.7383	0.12001	0.746096	0.336105
Adcy5	adenylate cyclase 5	10435388	0.807363	0.12001	0.848072	0.399405
AL808023.1	---	10343086	1.07018	0.12001	0.965394	0.323427
Cecr6	cat eye syndrome chromosome region, candidate 6 homolog (human)	10547508	0.868814	0.12001	0.878949	0.265572
Ctsa	cathepsin A	10478594	0.934349	0.12001	0.945787	0.323427
Dkk3	dickkopf homolog 3 (Xenopus laevis)	10567010	0.881033	0.12001	0.893454	0.513582
Eif2c3	eukaryotic translation initiation factor 2C, 3	10516348	1.10842	0.12001	1.07245	0.286725
Hist1h2ak	histone cluster 1, H2ak	10408077	0.795564	0.12001	0.810539	0.28157
Hist1h2an	histone cluster 1, H2an	10408085	0.844733	0.12001	0.88395	0.300069
Hist2h2ab	histone cluster 2, H2ab	10494386	0.867448	0.12001	0.889845	0.247623
Rpl7	ribosomal protein L7	10521593	0.852964	0.12001	0.935839	0.546065
Rplp0	ribosomal protein, large, P0	10405935	0.900172	0.12001	0.989428	0.853915
Sepp1	selenoprotein P, plasma, 1	10422598	1.08366	0.12001	1.16503	0.174891
Snx14	sorting nexin 14	10595573	1.07369	0.12001	1.05402	0.306351
U6	U6 spliceosomal RNA [Source:RFAM;Acc:RF00026]	10422944	1.17345	0.12001	1.03711	0.499532
Hras1	Harvey rat sarcoma virus oncogene 1	10569071	0.886007	0.120178	0.943906	0.435858
Atp8a2	ATPase, aminophospholipid transporter-like, class I, type 8A, member 2	10420532	1.08897	0.12225	1.0367	0.632448
Itpr1	inositol 1,4,5-triphosphate receptor 1	10540408	0.801828	0.122396	0.853168	0.44048
Fjx1	four jointed box 1 (Drosophila)	10485402	0.872522	0.123111	0.841393	0.00348995
Sox8	SRY-box containing gene 8	10448967	0.893996	0.123638	0.936736	0.518559
Golm1	golgi membrane protein 1 [Source:MGI Symbol;Acc:MGI:1917329]	10341326	1.31231	0.123651	0.995966	0.982912
Hist2h3c1	histone cluster 2, H3c1	10494402	0.784205	0.123651	0.87795	0.452001
Ubtd2	ubiquitin domain containing 2	10375079	0.897508	0.123651	0.870874	0.160473
Pcdh10	protocadherin 10	10491885	0.947848	0.123914	1.00034	0.99603
Cdv3	carnitine deficiency-associated gene expressed in ventricle 3 [Source:MGI Symbol;Acc:MGI:2448759]	10341349	1.51902	0.12402	0.991937	0.971888
U6	U6 spliceosomal RNA [Source:RFAM;Acc:RF00026]	10339751	1.30964	0.12402	1.1384	0.378353
Adamts3	a disintegrin-like and metallopeptidase (reprolysin type) with thrombospondin type 1 motif, 3	10531166	0.717378	0.125046	0.732771	0.358473
Rasgef1a	RasGEF domain family, member 1A	10541114	0.90621	0.125213	0.890183	0.285729
Cdk18	cyclin-dependent kinase 18	10357676	1.08881	0.126962	1.06115	0.594083
Rbck1	RanBP-type and C3HC4-type zinc finger containing 1	10488594	0.915299	0.129736	0.942223	0.37344
Aplp1	amyloid beta (A4) precursor-like protein 1	10561927	0.922456	0.130153	0.951654	0.353725
Car10	carbonic anhydrase 10	10380303	1.19607	0.130153	1.12107	0.471226
Adamts3	a disintegrin-like and metallopeptidase (reprolysin type) with thrombospondin type 1 motif, 3	10531201	0.704673	0.130896	0.727492	0.324321
Copa	coatomer protein complex subunit alpha [Source:MGI Symbol;Acc:MGI:1334462]	10342370	1.26383	0.130896	1.13448	0.498371
Cxcr4	chemokine (C-X-C motif) receptor 4	10357472	0.816899	0.130896	0.851839	0.460307
Gm5820	predicted gene 5820	10455253	1.22877	0.130896	1.13279	0.317524
Gnb5	guanine nucleotide binding protein (G protein), beta 5	10587194	0.9125	0.130896	0.918582	0.467189
Hist1h1a	histone cluster 1, H1a	10404069	0.81574	0.130896	0.916645	0.581414
Ivns1abp	influenza virus NS1A binding protein	10350594	0.85629	0.130896	0.89529	0.399405
Nr1d1	nuclear receptor subfamily 1, group D, member 1	10390691	0.875773	0.130896	0.904456	0.358236
Pbx3	pre B-cell leukemia transcription factor 3	10481857	0.851904	0.130896	0.860238	0.3983
Slit3	slit homolog 3 (Drosophila)	10375175	0.821439	0.130896	0.868342	0.415911
Ahcy	S-adenosylhomocysteine hydrolase	10344713	0.897171	0.131504	0.941138	0.304024
Ppp1r1b	protein phosphatase 1, regulatory (inhibitor) subunit 1B	10380862	0.636598	0.131504	0.672123	0.441051
Adamts3	a disintegrin-like and metallopeptidase (reprolysin type) with thrombospondin type 1 motif, 3	10531183	0.688984	0.132111	0.734555	0.308854
Prosapip1	ProSAPiP1 protein	10487700	0.875631	0.132194	0.897567	0.442162
Ccpg1	cell cycle progression 1	10587012	1.06935	0.132402	1.05759	0.324321
Kcna4	potassium voltage-gated channel, shaker-related subfamily, member 4	10474373	0.836853	0.132402	0.818519	0.380941
Pabpn1	poly(A) binding protein, nuclear 1 [Source:MGI Symbol;Acc:MGI:1859158]	10342113	1.49323	0.132402	1.16818	0.487427
Psap	prosaposin [Source:MGI Symbol;Acc:MGI:97783]	10344159	1.42102	0.132402	1.06346	0.805916
Rplp0	ribosomal protein, large, P0	10524718	0.888078	0.132402	0.956468	0.544447
Cntnap3	contactin associated protein-like 3	10410148	0.845732	0.132616	0.928107	0.445826
Hmga1	high mobility group AT-hook 1	10383479	1.08191	0.133379	1.05736	0.350161
Plk2	polo-like kinase 2 (Drosophila)	10407126	0.758567	0.134198	0.846164	0.467189
Alg1	asparagine-linked glycosylation 1 homolog (yeast, beta-1,4-mannosyltransferase)	10433389	0.938039	0.135415	0.95933	0.399405
Arfgef1	ADP-ribosylation factor guanine nucleotide-exchange factor 1(brefeldin A-inhibited) [Source:MGI Symbol;Acc:MGI:2442988]	10343108	1.48925	0.135415	0.941914	0.860944
Copg	coatomer protein complex, subunit gamma [Source:MGI Symbol;Acc:MGI:1858696]	10338196	0.894177	0.135415	0.980529	0.829833
Cyp2j9	cytochrome P450, family 2, subfamily j, polypeptide 9	10514520	1.13676	0.135415	1.17574	0.16061
Ngp	neutrophilic granule protein	10589535	1.34017	0.135415	1.2051	0.357888
Sap30l	SAP30-like [Source:MGI Symbol;Acc:MGI:1354709]	10339664	2.13704	0.135415	1.40731	0.515878
Txndc12	thioredoxin domain containing 12 (endoplasmic reticulum) [Source:MGI Symbol;Acc:MGI:1913323]	10339291	1.24402	0.135415	1.06486	0.54719
Scn4b	sodium channel, type IV, beta	10584862	0.524476	0.135989	0.562283	0.413434
Gpr6	G protein-coupled receptor 6	10368780	0.685936	0.138139	0.746687	0.471226
Strn4	striatin, calmodulin binding protein 4	10550345	0.918494	0.138242	0.92596	0.247623
Rgs9	regulator of G-protein signaling 9	10392415	0.640015	0.138487	0.694156	0.452392
5033430I15Rik	RIKEN cDNA 5033430I15 gene	10404895	1.16462	0.139381	1.04175	0.672415
9330159F19Rik	RIKEN cDNA 9330159F19 gene	10362372	1.11881	0.139381	1.0794	0.323427
Aph1a	anterior pharynx defective 1a homolog (C. elegans)	10359428	0.942901	0.139381	0.967597	0.623859
Fam49a	family with sequence similarity 49, member A	10394593	0.871659	0.139381	0.917401	0.41143
Gorasp2	golgi reassembly stacking protein 2	10472724	0.963688	0.139381	0.964546	0.286725
Kcnd2	potassium voltage-gated channel, Shal-related family, member 2	10536611	0.89854	0.139381	0.931923	0.480569
Mcrs1	microspherule protein 1	10432411	0.890348	0.139381	0.936362	0.474414
Ngef	neuronal guanine nucleotide exchange factor	10356406	0.892163	0.139381	0.920071	0.380941
Pde7b	phosphodiesterase 7B	10368175	0.698723	0.139381	0.742271	0.429598
Ppil1	peptidylprolyl isomerase (cyclophilin)-like 1	10449575	0.833765	0.139381	0.865329	0.220218
Rem2	rad and gem related GTP binding protein 2	10415074	0.805097	0.139381	0.833967	0.28744
Sesn3	sestrin 3	10583242	0.924384	0.139381	0.956608	0.434923
Thoc1	THO complex 1	10453792	0.908194	0.139381	0.962326	0.597264
Usp54	ubiquitin specific peptidase 54	10417912	1.13092	0.139381	1.07904	0.305567
Uts2	urotensin 2	10510594	1.19683	0.139381	1.11842	0.470957
Ypel4	yippee-like 4 (Drosophila)	10473349	1.16213	0.139381	1.03533	0.774672
Zbtb20	zinc finger and BTB domain containing 20	10435769	0.842879	0.139381	0.851691	0.31867
Atp1a1	ATPase, Na+/K+ transporting, alpha 1 polypeptide	10500685	0.864898	0.139517	0.907353	0.325964
Haus5	HAUS augmin-like complex, subunit 5 [Source:MGI Symbol;Acc:MGI:1919159]	10343224	2.6749	0.139517	1.80421	0.460186
Txndc12	thioredoxin domain containing 12 (endoplasmic reticulum) [Source:MGI Symbol;Acc:MGI:1913323]	10339293	1.5129	0.139517	1.02902	0.908455
---	---	10338001	1.13253	0.14071	0.974447	0.557979
Akap12	A kinase (PRKA) anchor protein (gravin) 12	10367634	1.16496	0.14071	1.05416	0.646926
Crabp1	cellular retinoic acid binding protein I	10585438	0.833822	0.14071	0.868271	0.500839
Ddb1	damage specific DNA binding protein 1 [Source:MGI Symbol;Acc:MGI:1202384]	10338517	0.716476	0.14071	1.17897	0.406699
Frmpd3	FERM and PDZ domain containing 3	10602044	1.11741	0.14071	1.11286	0.314563
Rae1	RAE1 RNA export 1 homolog (S. pombe)	10479026	0.919086	0.14071	0.94023	0.20881
Rnd3	Rho family GTPase 3	10482500	0.874643	0.14071	0.906957	0.421086
Zfp106	zinc finger protein 106	10486522	0.936413	0.14071	0.962995	0.413434
Usp2	ubiquitin specific peptidase 2	10584634	0.872137	0.142656	0.899737	0.467963
Gatsl2	GATS protein-like 2	10526191	1.08613	0.143168	1.04512	0.64889
Dip2c	DIP2 disco-interacting protein 2 homolog C (Drosophila)	10403462	1.06391	0.143453	1.01417	0.861522
Nsun3	NOL1/NOP2/Sun domain family member 3	10440238	0.891334	0.143453	0.900425	0.260896
Tbc1d20	TBC1 domain family, member 20	10477090	0.891385	0.143453	0.904993	0.24463
Pou3f3	POU domain, class 3, transcription factor 3	10345879	0.909928	0.143893	0.955455	0.499532
Smad3	MAD homolog 3 (Drosophila)	10594404	0.867093	0.144041	0.914215	0.467056
Exosc1	exosome component 1	10467688	0.93458	0.145916	0.947484	0.357888
Rab5c	RAB5C, member RAS oncogene family	10391242	0.94446	0.145916	0.945291	0.260896
Snapin	SNAP-associated protein [Source:MGI Symbol;Acc:MGI:1333745]	10340534	0.87651	0.145916	0.878524	0.399405
Syt6	synaptotagmin VI	10494945	0.848803	0.145916	0.879251	0.470963
Dzip1	DAZ interacting protein 1	10422321	1.09764	0.147197	1.0288	0.842505
Mir491	microRNA 491	10505837	1.32091	0.147197	1.0517	0.767508
Slc25a27	solute carrier family 25, member 27	10451039	1.0909	0.147197	1.03773	0.462321
Rab15	RAB15, member RAS oncogene family	10401114	0.874604	0.14772	0.875078	0.328985
Cstf3	cleavage stimulation factor, 3' pre-RNA, subunit 3	10485580	1.15425	0.148955	1.06052	0.300069
Pou3f4	POU domain, class 3, transcription factor 4	10601459	0.780352	0.148955	0.862808	0.465207
Ppid	peptidylprolyl isomerase D (cyclophilin D)	10492671	1.09357	0.148955	1.01522	0.840739
Rpl7	ribosomal protein L7	10375461	0.852517	0.148955	0.921678	0.481936
Vsig2	V-set and immunoglobulin domain containing 2	10584325	1.173	0.148955	1.03909	0.696122
1190002A17Rik	RIKEN cDNA 1190002A17 gene	10470614	0.784551	0.149851	0.791075	0.181116
Nmt1	N-myristoyltransferase 1 [Source:MGI Symbol;Acc:MGI:102579]	10341309	1.2845	0.149851	1.05403	0.535687
Ppp1r14b	protein phosphatase 1, regulatory (inhibitor) subunit 14B	10461022	0.869552	0.149851	0.935592	0.461603
Gm757	predicted gene 757	10480646	1.14923	0.149995	1.0567	0.52681
Chrm4	cholinergic receptor, muscarinic 4	10474002	0.846318	0.151766	0.914634	0.6121
Cox18	COX18 cytochrome c oxidase assembly homolog (S. cerevisiae) [Source:MGI Symbol;Acc:MGI:2448532]	10339307	0.893519	0.151766	0.965336	0.648756
Cpsf7	cleavage and polyadenylation specific factor 7 [Source:MGI Symbol;Acc:MGI:1917826]	10341388	1.3168	0.151766	1.13808	0.509017
Ndrg4	N-myc downstream regulated gene 4	10574384	0.92707	0.151766	0.933341	0.385177
Rbmxrt	RNA binding motif protein, X chromosome retrogene	10580986	0.923408	0.151766	0.947695	0.357888
Slc29a3	solute carrier family 29 (nucleoside transporters), member 3	10369379	1.04581	0.151766	1.02412	0.716893
Hipk2	homeodomain interacting protein kinase 2	10544114	1.05469	0.152552	1.03022	0.671708
Hist1h2bb	histone cluster 1, H2bb	10404061	0.717044	0.152552	0.752217	0.264969
Bmper	BMP-binding endothelial regulator	10583870	0.902357	0.153194	0.966903	0.644182
Serpinb9e	serine (or cysteine) peptidase inhibitor, clade B, member 9e	10404458	1.17079	0.153194	1.02217	0.778086
6330527O06Rik	RIKEN cDNA 6330527O06 gene	10476482	0.858221	0.153219	0.911414	0.689761
Ppap2b	phosphatidic acid phosphatase type 2B	10506488	0.934067	0.153219	0.996772	0.967882
Sema3e	sema domain, immunoglobulin domain (Ig), short basic domain, secreted, (semaphorin) 3E	10519747	0.830044	0.153219	0.871711	0.578387
5930422O12Rik	RIKEN cDNA 5930422O12 gene	10571246	1.30153	0.153676	1.06029	0.708118
Eif4a1	eukaryotic translation initiation factor 4A1	10466402	0.933166	0.153676	0.985576	0.824459
Kif11	kinesin family member 11	10462796	0.764474	0.153676	0.846497	0.44048
Penk	preproenkephalin	10511363	0.759959	0.153676	0.804099	0.458304
Rhou	ras homolog gene family, member U	10576386	1.12111	0.153676	1.10104	0.377837
Tmpo	thymopoietin	10371888	0.906853	0.153676	0.929775	0.440037
Xab2	XPA binding protein 2	10576728	0.926487	0.153676	0.960582	0.33931
Ddah1	dimethylarginine dimethylaminohydrolase 1	10496727	0.932783	0.153875	0.936697	0.312671
Gpr88	G-protein coupled receptor 88	10501622	0.723884	0.154043	0.79335	0.537202
Dpf1	D4, zinc and double PHD fingers family 1	10551741	0.928942	0.154174	0.969496	0.703571
Dpy19l3	dpy-19-like 3 (C. elegans)	10562500	0.908336	0.154174	0.932073	0.436893
Mras	muscle and microspikes RAS	10595981	0.929023	0.154174	0.948375	0.369429
Peg10	paternally expressed 10	10536294	1.36661	0.154174	1.29508	0.440576
Cic	capicua homolog (Drosophila) [Source:MGI Symbol;Acc:MGI:1918972]	10338279	1.2872	0.155166	1.04668	0.731755
Adamts3	a disintegrin-like and metallopeptidase (reprolysin type) with thrombospondin type 1 motif, 3	10531193	0.754139	0.155438	0.757689	0.343238
Dlg1	discs, large homolog 1 (Drosophila) [Source:MGI Symbol;Acc:MGI:107231]	10340395	1.311	0.155438	1.0299	0.928999
Kcnh7	potassium voltage-gated channel, subfamily H (eag-related), member 7	10483131	1.12019	0.155438	1.02703	0.846553
Ncstn	nicastrin [Source:MGI Symbol;Acc:MGI:1891700]	10342513	1.33635	0.155746	1.14925	0.453953
Pde10a	phosphodiesterase 10A	10441680	0.656839	0.155746	0.709115	0.439942
Usp54	ubiquitin specific peptidase 54	10417920	1.11494	0.155746	1.09119	0.292677
Dazl	deleted in azoospermia-like	10451721	0.880779	0.157044	0.945156	0.702824
Mpzl1	myelin protein zero-like 1	10359754	0.907339	0.157665	0.911801	0.0923653
Cish	cytokine inducible SH2-containing protein	10588577	1.20074	0.157703	1.19977	0.129455
Cplx2	complexin 2	10405253	0.911613	0.157703	0.910182	0.286725
Hmgn2	high mobility group nucleosomal binding domain 2	10403108	0.876874	0.157703	0.897497	0.285729
Psma1	proteasome (prosome, macropain) subunit, alpha type 1 [Source:MGI Symbol;Acc:MGI:1347005]	10342081	1.20546	0.157703	0.97694	0.856275
Rasgef1b	RasGEF domain family, member 1B	10531610	0.777903	0.157703	0.792963	0.286725
Rgs8	regulator of G-protein signaling 8	10350725	0.861812	0.157703	0.870877	0.423903
Aph1a	anterior pharynx defective 1a homolog (C. elegans)	10494312	0.946118	0.158368	0.96921	0.644447
Dgat2	diacylglycerol O-acyltransferase 2	10565775	0.862453	0.158368	0.906494	0.394679
Gm9816	predicted pseudogene 9816 [Source:MGI Symbol;Acc:MGI:3704465]	10343249	1.24149	0.158368	1.15575	0.389083
Pabpn1	poly(A) binding protein, nuclear 1 [Source:MGI Symbol;Acc:MGI:1859158]	10342107	1.1611	0.158368	1.1916	0.28157
Dbp	D site albumin promoter binding protein	10553092	0.824235	0.158749	0.844934	0.300069
Farp1	FERM, RhoGEF (Arhgef) and pleckstrin domain protein 1 (chondrocyte-derived)	10417095	1.09618	0.158749	1.09749	0.409949
Ceacam10	carcinoembryonic antigen-related cell adhesion molecule 10	10550994	1.23219	0.159169	0.991577	0.956439
U6	U6 spliceosomal RNA [Source:RFAM;Acc:RF00026]	10400803	1.35808	0.16027	1.10216	0.502276
Defb8	defensin beta 8	10577359	0.685514	0.160552	1.01143	0.981334
Adamts3	a disintegrin-like and metallopeptidase (reprolysin type) with thrombospondin type 1 motif, 3	10531181	0.796334	0.164065	0.785472	0.377929
Cdk14	cyclin-dependent kinase 14	10527940	1.06196	0.164065	1.01672	0.867438
Cpeb1	cytoplasmic polyadenylation element binding protein 1	10565089	1.07604	0.164065	0.982406	0.869531
Fryl	furry homolog-like (Drosophila) [Source:MGI Symbol;Acc:MGI:1919563]	10340226	1.18195	0.164065	1.03569	0.74938
Gal3st3	galactose-3-O-sulfotransferase 3	10460556	0.910835	0.164065	0.947356	0.404796
Kcnd3	potassium voltage-gated channel, Shal-related family, member 3	10495083	1.07692	0.164065	1.06169	0.491272
Ppp1r14b	protein phosphatase 1, regulatory (inhibitor) subunit 14B	10528143	0.844409	0.164065	0.928554	0.489248
Eif4a1	eukaryotic translation initiation factor 4A1	10387545	0.932248	0.165563	0.970354	0.695664
Canx	calnexin [Source:MGI Symbol;Acc:MGI:88261]	10342585	1.57487	0.167885	1.253	0.462321
SNORA70	Small nucleolar RNA SNORA70 [Source:RFAM;Acc:RF00156]	10449932	0.836135	0.167885	0.926421	0.578539
Fbln5	fibulin 5	10402211	1.19324	0.168909	1.23785	0.174653
U6	U6 spliceosomal RNA [Source:RFAM;Acc:RF00026]	10514350	1.11937	0.169899	1.10237	0.449344
Hist1h2bg	histone cluster 1, H2bg	10404036	0.842016	0.169973	0.916755	0.523431
Lrrn2	leucine rich repeat protein 2, neuronal	10349828	0.92744	0.170728	0.960791	0.485546
Trpc4	transient receptor potential cation channel, subfamily C, member 4	10492006	1.12954	0.170728	1.1285	0.356817
---	---	10338029	1.17974	0.171718	0.943323	0.445044
1700018A04Rik	RIKEN cDNA 1700018A04 gene	10408525	1.29808	0.171718	1.15881	0.391031
Fryl	furry homolog-like (Drosophila)	10530592	1.10604	0.171718	1.01161	0.757881
Fscn1	fascin homolog 1, actin bundling protein (Strongylocentrotus purpuratus)	10527158	0.836754	0.171718	0.902228	0.377553
P2rx5	purinergic receptor P2X, ligand-gated ion channel, 5	10378319	1.11392	0.171718	1.07898	0.413434
Plcb1	phospholipase C, beta 1	10476401	0.935975	0.171718	0.965318	0.615231
Rabl3	RAB, member of RAS oncogene family-like 3	10435617	0.913028	0.171718	0.916954	0.178871
Sfrp1	secreted frizzled-related protein 1	10570957	0.78999	0.171718	0.785764	0.285729
Slc1a1	solute carrier family 1 (neuronal/epithelial high affinity glutamate transporter, system Xag), member 1	10462313	0.944069	0.171718	0.969339	0.518431
Btbd11	BTB (POZ) domain containing 11	10365428	1.09574	0.171731	1.08619	0.540283
Maz	MYC-associated zinc finger protein (purine-binding transcription factor)	10568139	0.943801	0.172318	0.953744	0.355152
Adamts3	a disintegrin-like and metallopeptidase (reprolysin type) with thrombospondin type 1 motif, 3	10531187	0.772378	0.172957	0.748802	0.304413
Camk2b	calcium/calmodulin-dependent protein kinase II, beta	10384064	0.903294	0.172957	0.919538	0.285729
Cpne2	copine II	10574166	0.92117	0.172957	0.912182	0.209283
Crybb1	crystallin, beta B1	10524338	1.12181	0.172957	1.13027	0.265572
Glt8d1	glycosyltransferase 8 domain containing 1	10413657	1.12352	0.172957	1.03764	0.451154
Gltpd2	glycolipid transfer protein domain containing 2	10377847	1.23876	0.172957	1.09581	0.423903
Lrfn1	leucine rich repeat and fibronectin type III domain containing 1	10551519	1.11946	0.172957	1.06441	0.379031
Lzts2	leucine zipper, putative tumor suppressor 2	10463457	1.08832	0.172957	1.06099	0.466149
Nnat	neuronatin	10477986	0.8616	0.172957	0.915894	0.295395
P2ry12	purinergic receptor P2Y, G-protein coupled 12	10498371	0.867239	0.172957	0.876972	0.11426
Pgbd5	piggyBac transposable element derived 5	10582649	0.88455	0.174452	0.905621	0.399405
U6	U6 spliceosomal RNA [Source:RFAM;Acc:RF00026]	10523672	1.24925	0.174958	1.10673	0.498594
Adcy6	adenylate cyclase 6	10432190	1.11804	0.175895	1.01249	0.834582
Atpbd4	ATP binding domain 4	10486029	0.906909	0.175895	0.863402	0.242969
Eif3b	eukaryotic translation initiation factor 3, subunit B	10526977	0.953164	0.175895	0.993117	0.806615
Hist1h2bf	histone cluster 1, H2bf	10408210	0.795749	0.175895	0.85635	0.418872
Olfm2	olfactomedin 2	10591270	1.09136	0.175895	0.9826	0.907489
Tmem165	transmembrane protein 165 [Source:MGI Symbol;Acc:MGI:894407]	10341354	1.3604	0.175895	1.07614	0.838997
Actb	actin, beta	10535381	0.950112	0.1773	0.984602	0.668466
Arhgap10	Rho GTPase activating protein 10	10579776	0.815197	0.1773	0.812533	0.411453
Mfhas1	malignant fibrous histiocytoma amplified sequence 1	10571325	1.09712	0.1773	1.0598	0.421606
Tsr2	TSR2, 20S rRNA accumulation, homolog (S. cerevisiae)	10607317	0.911812	0.1773	0.941145	0.131345
Trp53i13	transformation related protein 53 inducible protein 13	10388669	1.10566	0.17834	1.03772	0.69519
Gdap1	ganglioside-induced differentiation-associated-protein 1	10344973	1.07481	0.178882	1.03758	0.660271
Parl	presenilin associated, rhomboid-like	10468990	0.860133	0.178882	0.902558	0.391031
Upp2	uridine phosphorylase 2	10472199	1.12131	0.179449	0.982669	0.8543
Mmd	monocyte to macrophage differentiation-associated	10380289	0.89444	0.179936	0.92445	0.377273
Adamts3	a disintegrin-like and metallopeptidase (reprolysin type) with thrombospondin type 1 motif, 3	10531195	0.680559	0.181241	0.719193	0.386656
Eny2	enhancer of yellow 2 homolog (Drosophila)	10423963	0.941592	0.181241	0.935932	0.40762
Mir490	microRNA 490	10537296	1.25032	0.181241	1.0663	0.663291
4930512M02Rik	RIKEN cDNA 4930512M02 gene [Source:MGI Symbol;Acc:MGI:1922360]	10384365	1.27774	0.181644	0.993294	0.971621
Gjb6	gap junction protein, beta 6	10420366	1.19735	0.181644	1.22238	0.299505
Rplp0	ribosomal protein, large, P0	10436694	0.901893	0.181644	0.9781	0.714165
Tspan17	tetraspanin 17	10405343	1.13586	0.181644	0.996841	0.986123
Clspn	claspin homolog (Xenopus laevis)	10508151	0.82788	0.182612	0.945346	0.633261
Gm9816	predicted pseudogene 9816 [Source:MGI Symbol;Acc:MGI:3704465]	10340740	1.31486	0.182612	1.11976	0.555437
Phactr1	phosphatase and actin regulator 1	10404792	0.912591	0.182823	0.943109	0.457069
Ttc39a	tetratricopeptide repeat domain 39A	10506968	1.11373	0.18313	1.02716	0.773498
Pdcd6ip	programmed cell death 6 interacting protein	10597354	1.06581	0.185595	1.03326	0.6121
Hdac5	histone deacetylase 5 [Source:MGI Symbol;Acc:MGI:1333784]	10343434	1.31269	0.185966	1.03383	0.876413
Psma1	proteasome (prosome, macropain) subunit, alpha type 1 [Source:MGI Symbol;Acc:MGI:1347005]	10341922	1.3263	0.185966	1.01035	0.96593
Rasl10b	RAS-like, family 10, member B	10379677	0.90316	0.185966	0.951934	0.639406
SNORA25	Small nucleolar RNA SNORA25 [Source:RFAM;Acc:RF00402]	10475910	1.41719	0.185966	1.16047	0.506782
Thoc4	THO complex 4	10393844	0.924536	0.185966	0.947561	0.287418
Top2a	topoisomerase (DNA) II alpha	10390707	0.734746	0.186333	0.802794	0.396223
Arntl2	aryl hydrocarbon receptor nuclear translocator-like 2	10542764	1.14684	0.186875	1.02986	0.853248
Aup1	ancient ubiquitous protein 1 [Source:MGI Symbol;Acc:MGI:107789]	10342453	1.47442	0.186875	1.10778	0.778347
Gpr56	G protein-coupled receptor 56	10574259	0.938652	0.186875	0.980721	0.671062
Klf7	Kruppel-like factor 7 (ubiquitous)	10355141	1.06364	0.186875	1.04234	0.451842
Lrrc61	leucine rich repeat containing 61	10538087	0.941248	0.186875	0.940892	0.286725
Mir532	microRNA 532	10603310	1.26543	0.186875	1.15184	0.380941
Slc9a5	solute carrier family 9 (sodium/hydrogen exchanger), member 5	10574727	1.24547	0.186898	1.07457	0.658744
Ddx49	DEAD (Asp-Glu-Ala-Asp) box polypeptide 49	10579219	0.915592	0.187604	0.946874	0.357347
Ttbk1	tau tubulin kinase 1	10451303	1.09403	0.187604	1.03837	0.539166
Cspg5	chondroitin sulfate proteoglycan 5	10589494	0.921636	0.188235	0.898316	0.185369
Flt1	FMS-like tyrosine kinase 1	10535807	1.10993	0.188235	1.036	0.600829
Gm14239	predicted gene 14239 [Source:MGI Symbol;Acc:MGI:3651698]	10488860	1.22306	0.188235	1.09849	0.28157
Rpl7	ribosomal protein L7	10522782	0.845666	0.188235	0.916301	0.442162
U1	U1 spliceosomal RNA [Source:RFAM;Acc:RF00003]	10435767	1.26361	0.188235	1.04543	0.672397
Rpl7	ribosomal protein L7	10353265	0.856336	0.189667	0.924806	0.491755
Arfgef1	ADP-ribosylation factor guanine nucleotide-exchange factor 1(brefeldin A-inhibited) [Source:MGI Symbol;Acc:MGI:2442988]	10343652	1.30301	0.190058	1.18304	0.346099
Gnb4	guanine nucleotide binding protein (G protein), beta 4	10497689	0.928059	0.190705	0.902152	0.293685
AC118240.1	---	10492454	1.16456	0.191621	1.12512	0.223701
Ahcy	S-adenosylhomocysteine hydrolase	10439762	0.901327	0.192005	0.943421	0.323427
Rbm3	RNA binding motif protein 3	10556113	0.762964	0.193034	0.698464	0.223701
Ssr3	signal sequence receptor, gamma [Source:MGI Symbol;Acc:MGI:1914687]	10340431	1.6389	0.194521	1.18953	0.595087
Ccdc74a	coiled-coil domain containing 74A	10434089	0.886611	0.195065	0.887661	0.158878
Tbl1xr1	transducin (beta)-like 1X-linked receptor 1	10491038	0.90749	0.195065	0.952877	0.41143
Arnt2	aryl hydrocarbon receptor nuclear translocator 2	10565292	0.920254	0.195566	0.939781	0.393438
Gm501	predicted gene 501	10571329	0.747483	0.195566	0.787093	0.533119
Gulp1	GULP, engulfment adaptor PTB domain containing 1	10346000	0.834601	0.195566	0.811759	0.265572
Hist1h1b	histone cluster 1, H1b	10408081	0.858827	0.195566	0.889007	0.286725
Parp8	poly (ADP-ribose) polymerase family, member 8	10412345	1.10056	0.195566	1.06157	0.589292
Ppp2cb	protein phosphatase 2 (formerly 2A), catalytic subunit, beta isoform	10571266	0.927496	0.195566	0.968724	0.485546
Psen2	presenilin 2	10360648	1.04444	0.195566	1.04965	0.471154
Zfhx3	zinc finger homeobox 3	10575213	1.10761	0.195566	1.07981	0.455532
Gm6684	predicted pseudogene 6684 [Source:MGI Symbol;Acc:MGI:3643522]	10466798	1.38543	0.197627	1.08579	0.522716
Trim26	tripartite motif-containing 26	10445033	1.07552	0.197627	0.994923	0.939154
Cacng4	calcium channel, voltage-dependent, gamma subunit 4	10392369	0.866772	0.19788	0.916994	0.37344
B3galtl	beta 1,3-galactosyltransferase-like	10527694	0.91998	0.198249	0.914897	0.205728
Slc8a1	solute carrier family 8 (sodium/calcium exchanger), member 1	10453231	1.0837	0.200063	1.04071	0.797029
Stk32a	serine/threonine kinase 32A	10455374	0.810802	0.200063	0.799547	0.357888
---	---	10338035	1.07649	0.200671	1.0127	0.729539
AC118240.1	---	10492536	1.30797	0.200671	1.06711	0.554717
Ahcy	S-adenosylhomocysteine hydrolase	10488816	0.910436	0.200671	0.95178	0.340741
Arid5b	AT rich interactive domain 5B (MRF1-like)	10369792	1.11506	0.200671	1.0646	0.392657
Atg5	autophagy-related 5 (yeast) [Source:MGI Symbol;Acc:MGI:1277186]	10344086	1.19563	0.200671	1.08647	0.553519
Aup1	ancient ubiquitous protein 1 [Source:MGI Symbol;Acc:MGI:107789]	10342572	1.05722	0.200671	1.02909	0.660692
Brsk1	BR serine/threonine kinase 1	10549679	0.951694	0.200671	0.969601	0.554428
Camkk1	calcium/calmodulin-dependent protein kinase kinase 1, alpha	10378253	0.91348	0.200671	0.950336	0.417811
Canx	calnexin [Source:MGI Symbol;Acc:MGI:88261]	10344335	1.33369	0.200671	1.10904	0.661575
Cerk	ceramide kinase	10431266	1.06087	0.200671	1.01261	0.877915
Chst15	carbohydrate (N-acetylgalactosamine 4-sulfate 6-O) sulfotransferase 15	10568553	0.889269	0.200671	0.873076	0.286725
Dach1	dachshund 1 (Drosophila)	10421950	0.748253	0.200671	0.78766	0.484038
Dlg1	discs, large homolog 1 (Drosophila) [Source:MGI Symbol;Acc:MGI:107231]	10342355	1.27177	0.200671	1.03117	0.88768
Dock10	dedicator of cytokinesis 10	10356020	1.1077	0.200671	1.07442	0.41143
Dpm2	dolichol-phosphate (beta-D) mannosyltransferase 2 [Source:MGI Symbol;Acc:MGI:1330238]	10344045	1.23458	0.200671	0.921054	0.597256
Drd1a	dopamine receptor D1A	10409319	0.794814	0.200671	0.877007	0.647664
Eif5	eukaryotic translation initiation factor 5 [Source:MGI Symbol;Acc:MGI:95309]	10338290	1.2437	0.200671	1.00936	0.977661
Fabp7	fatty acid binding protein 7, brain	10363224	0.708952	0.200671	0.693057	0.0923653
Fam40b	family with sequence similarity 40, member B	10536949	0.785117	0.200671	0.856343	0.52959
Fbln7	fibulin 7	10475932	0.76857	0.200671	0.761574	0.423903
Fgd5	FYVE, RhoGEF and PH domain containing 5 [Source:MGI Symbol;Acc:MGI:2443369]	10343537	1.42021	0.200671	1.12938	0.525712
Gdpd2	glycerophosphodiester phosphodiesterase domain containing 2	10601044	1.19563	0.200671	1.10453	0.430355
Gm12902	predicted gene 12902 [Source:MGI Symbol;Acc:MGI:3650399]	10342284	1.22771	0.200671	0.981419	0.924021
Gm14115	predicted gene 14115 [Source:MGI Symbol;Acc:MGI:3652261]	10488372	1.12846	0.200671	0.996158	0.984838
Gm16223	predicted gene 16223	10521596	1.17949	0.200671	1.00145	0.992563
Gm8325	predicted pseudogene 8325 [Source:MGI Symbol;Acc:MGI:3644852]	10344250	1.43409	0.200671	0.997214	0.990239
Gm9867	predicted gene 9867	10517742	1.20602	0.200671	1.13426	0.174653
Gpr52	G protein-coupled receptor 52	10359375	0.775989	0.200671	0.808432	0.449385
Grasp	GRP1 (general receptor for phosphoinositides 1)-associated scaffold protein	10427026	0.861881	0.200671	0.894721	0.514616
Hdac5	histone deacetylase 5 [Source:MGI Symbol;Acc:MGI:1333784]	10340617	1.49283	0.200671	0.997574	0.994027
Hist1h2bn	histone cluster 1, H2bn	10403948	0.787606	0.200671	0.848004	0.431618
Huwe1	HECT, UBA and WWE domain containing 1 [Source:MGI Symbol;Acc:MGI:1926884]	10340411	1.21448	0.200671	1.06834	0.628736
Itch	itchy, E3 ubiquitin protein ligase [Source:MGI Symbol;Acc:MGI:1202301]	10338921	1.40237	0.200671	1.22783	0.579728
Itch	itchy, E3 ubiquitin protein ligase [Source:MGI Symbol;Acc:MGI:1202301]	10338939	3.03157	0.200671	1.19661	0.713273
Kat2a	K(lysine) acetyltransferase 2A	10391221	0.932163	0.200671	0.971075	0.483843
Kcnip3	Kv channel interacting protein 3, calsenilin	10487392	0.871354	0.200671	0.89038	0.303529
Kit	kit oncogene	10522530	0.887595	0.200671	0.894177	0.26145
Lamb1	laminin B1	10395163	0.847345	0.200671	0.877266	0.386374
Mcc	mutated in colorectal cancers	10458731	1.05871	0.200671	1.05826	0.336448
Mir151	microRNA 151	10429385	1.25114	0.200671	0.958311	0.682782
Orai2	ORAI calcium release-activated calcium modulator 2	10534570	0.884305	0.200671	0.871415	0.278531
Phka1	phosphorylase kinase alpha 1	10606102	1.18452	0.200671	1.12585	0.267357
Prc1	protein regulator of cytokinesis 1	10554445	0.793994	0.200671	0.824685	0.350161
Psap	prosaposin [Source:MGI Symbol;Acc:MGI:97783]	10338505	1.24235	0.200671	1.07151	0.34503
Rbm3	RNA binding motif protein 3	10358454	0.758779	0.200671	0.69089	0.221699
Rbm3	RNA binding motif protein 3	10603469	0.770888	0.200671	0.704222	0.232472
Rfx4	regulatory factor X, 4 (influences HLA class II expression)	10365384	0.890576	0.200671	0.856475	0.15796
Rpa2	replication protein A2	10508759	0.893305	0.200671	0.944333	0.441322
Samd5	sterile alpha motif domain containing 5	10367772	1.13801	0.200671	1.05034	0.761696
Slc16a2	solute carrier family 16 (monocarboxylic acid transporters), member 2	10606186	0.796527	0.200671	0.764445	0.286725
Smpd3	sphingomyelin phosphodiesterase 3, neutral	10581479	0.908958	0.200671	0.943874	0.633513
Snapc5	small nuclear RNA activating complex, polypeptide 5	10586176	1.06957	0.200671	1.04371	0.419527
SNORA44	Small nucleolar RNA SNORA44 [Source:RFAM;Acc:RF00405]	10545075	1.1067	0.200671	1.06182	0.425312
Tac1	tachykinin 1	10536363	0.683419	0.200671	0.769617	0.56527
Tm6sf1	transmembrane 6 superfamily member 1	10554574	1.08937	0.200671	1.04945	0.604068
Tm9sf1	transmembrane 9 superfamily member 1	10420071	0.933945	0.200671	0.932348	0.378984
Tmem165	transmembrane protein 165	10522596	0.943952	0.200671	0.94109	0.271275
Tubgcp2	tubulin, gamma complex associated protein 2	10568897	0.929686	0.200671	0.925857	0.286725
U1	U1 spliceosomal RNA [Source:RFAM;Acc:RF00003]	10435765	1.19426	0.200671	1.06309	0.522716
U6	U6 spliceosomal RNA [Source:RFAM;Acc:RF00026]	10445428	1.34036	0.200671	1.09666	0.634944
U6	U6 spliceosomal RNA [Source:RFAM;Acc:RF00026]	10344522	1.31594	0.200671	1.12952	0.566216
Vrk2	vaccinia related kinase 2	10384782	0.853911	0.200671	0.980085	0.901648
Copa	coatomer protein complex subunit alpha [Source:MGI Symbol;Acc:MGI:1334462]	10343144	1.33099	0.201002	1.15766	0.465207
Gm5062	predicted gene 5062 [Source:MGI Symbol;Acc:MGI:3645691]	10430904	0.689382	0.201002	0.957218	0.915988
Snrnp27	small nuclear ribonucleoprotein 27 (U4/U6.U5) [Source:MGI Symbol;Acc:MGI:1913868]	10343598	1.36741	0.201616	0.988582	0.949613
Gm15573	predicted gene 15573 [Source:MGI Symbol;Acc:MGI:3783021]	10341893	1.4995	0.203421	1.05345	0.818532
B3galnt2	UDP-GalNAc:betaGlcNAc beta 1,3-galactosaminyltransferase, polypeptide 2	10403664	1.08675	0.203672	0.986217	0.819443
Baiap2	brain-specific angiogenesis inhibitor 1-associated protein 2	10383289	0.839666	0.203672	0.893606	0.485632
Ddb1	damage specific DNA binding protein 1 [Source:MGI Symbol;Acc:MGI:1202384]	10339599	1.18352	0.203672	1.01604	0.833165
Dzip1	DAZ interacting protein 1	10417004	1.10464	0.203672	1.04349	0.709639
Fryl	furry homolog-like (Drosophila)	10530563	1.0837	0.203672	1.04296	0.413573
Gatsl2	GATS protein-like 2	10526181	1.08212	0.203672	1.04931	0.669629
Hist1h2bl	histone cluster 1, H2bl	10408070	0.786539	0.203672	0.864773	0.47707
Lrrc8b	leucine rich repeat containing 8 family, member B	10523758	0.919009	0.203672	0.921463	0.174653
Mir344	microRNA 344	10564235	1.24841	0.203672	1.05445	0.613811
SNORD113	Small nucleolar RNA SNORD113/SNORD114 family [Source:RFAM;Acc:RF00181]	10398356	1.21914	0.203672	1.02647	0.802614
U6	U6 spliceosomal RNA [Source:RFAM;Acc:RF00026]	10523357	1.18694	0.203672	1.11005	0.524713
U6	U6 spliceosomal RNA [Source:RFAM;Acc:RF00026]	10446425	1.22216	0.203672	1.03541	0.659226
Unc13c	unc-13 homolog C (C. elegans)	10594963	0.806446	0.203672	0.824837	0.459824
Cenpb	centromere protein B	10487871	0.961807	0.204032	0.976681	0.638992
Hmgn2	high mobility group nucleosomal binding domain 2	10591773	0.892013	0.204032	0.899528	0.265572
Zmym6	zinc finger, MYM-type 6	10508228	1.10352	0.204032	1.07202	0.286725
Anapc1	anaphase promoting complex subunit 1 [Source:MGI Symbol;Acc:MGI:103097]	10341654	1.31045	0.204498	1.13537	0.536233
Xpo7	exportin 7 [Source:MGI Symbol;Acc:MGI:1929705]	10342215	1.09855	0.204578	1.03466	0.729037
Nexn	nexilin	10502830	0.723866	0.205516	0.74285	0.406699
Sh3rf2	SH3 domain containing ring finger 2	10455299	0.61392	0.205516	0.646064	0.477637
U6	U6 spliceosomal RNA [Source:RFAM;Acc:RF00026]	10598794	1.51144	0.205516	1.17304	0.440216
Anapc1	anaphase promoting complex subunit 1 [Source:MGI Symbol;Acc:MGI:103097]	10342811	1.16264	0.205868	1.01348	0.907759
Prdm4	PR domain containing 4	10371420	0.948672	0.205868	0.933421	0.199519
Creg2	cellular repressor of E1A-stimulated genes 2	10354207	0.924214	0.205878	0.895311	0.166047
9430002A10Rik	RIKEN cDNA 9430002A10 gene	10573731	1.20615	0.206269	1.07986	0.377273
C230004F18Rik	RIKEN cDNA C230004F18 gene	10599841	1.12109	0.206269	1.06325	0.366839
Cd200	CD200 antigen	10439651	1.07097	0.206269	1.05171	0.643308
Cdv3	carnitine deficiency-associated gene expressed in ventricle 3 [Source:MGI Symbol;Acc:MGI:2448759]	10343949	1.61045	0.206269	1.32206	0.360048
Copg	coatomer protein complex, subunit gamma [Source:MGI Symbol;Acc:MGI:1858696]	10339080	1.1397	0.206269	1.03232	0.612857
Drp2	dystrophin related protein 2	10601729	0.925245	0.206269	0.941779	0.314046
Foxo6	forkhead box O6	10515939	0.803852	0.206269	0.863051	0.400938
Fryl	furry homolog-like (Drosophila) [Source:MGI Symbol;Acc:MGI:1919563]	10338110	1.38195	0.206269	1.10464	0.59687
Gabra4	gamma-aminobutyric acid (GABA) A receptor, subunit alpha 4	10530421	0.881051	0.206269	0.953312	0.716506
Gm10400	predicted gene 10400	10542592	1.22289	0.206269	1.06377	0.485562
Haus5	HAUS augmin-like complex, subunit 5 [Source:MGI Symbol;Acc:MGI:1919159]	10340087	1.22697	0.206269	1.17793	0.452183
Hist1h2bk	histone cluster 1, H2bk	10403978	0.779933	0.206269	0.84861	0.441322
Huwe1	HECT, UBA and WWE domain containing 1 [Source:MGI Symbol;Acc:MGI:1926884]	10342721	1.27446	0.206269	1.01095	0.953917
Icam5	intercellular adhesion molecule 5, telencephalin	10583535	0.881645	0.206269	0.917634	0.413434
Itch	itchy, E3 ubiquitin protein ligase [Source:MGI Symbol;Acc:MGI:1202301]	10338940	1.34465	0.206269	1.03067	0.871192
Mast1	microtubule associated serine/threonine kinase 1	10580247	1.11373	0.206269	1.05465	0.689971
Mcm6	minichromosome maintenance deficient 6 (MIS5 homolog, S. pombe) (S. cerevisiae)	10357436	0.862117	0.206269	0.99451	0.974523
Nat15	N-acetyltransferase 15 (GCN5-related, putative) [Source:MGI Symbol;Acc:MGI:1922013]	10339509	1.34563	0.206269	1.00051	0.998383
Ncam1	neural cell adhesion molecule 1 [Source:MGI Symbol;Acc:MGI:97281]	10593316	1.23214	0.206269	1.02962	0.831389
Nedd4l	neural precursor cell expressed, developmentally down-regulated gene 4-like	10456254	0.895153	0.206269	0.894949	0.304417
Odc1	ornithine decarboxylase, structural 1	10582295	0.881637	0.206269	0.864097	0.297724
Oprk1	opioid receptor, kappa 1	10344653	0.829689	0.206269	0.84482	0.278531
Pdzd8	PDZ domain containing 8	10468789	0.958536	0.206269	0.964233	0.299505
Phb2	prohibitin 2	10541711	0.932807	0.206269	0.953074	0.323427
Psme4	proteasome (prosome, macropain) activator subunit 4	10374934	1.10832	0.206269	1.00246	0.965248
Rab40b	Rab40b, member RAS oncogene family	10394109	0.893974	0.206269	0.910227	0.444156
Rbm42	RNA binding motif protein 42 [Source:MGI Symbol;Acc:MGI:1915285]	10338633	1.24893	0.206269	1.06761	0.721246
Sez6l2	seizure related 6 homolog like 2	10557535	1.0619	0.206269	1.08372	0.363649
Slc5a11	solute carrier family 5 (sodium/glucose cotransporter), member 11	10557262	1.21259	0.206269	1.14419	0.236009
Tcfap2b	transcription factor AP-2 beta	10345016	1.14158	0.206269	1.07679	0.402338
Tmod2	tropomodulin 2	10595013	1.06856	0.206269	1.04891	0.380941
U6	U6 spliceosomal RNA [Source:RFAM;Acc:RF00026]	10344034	1.20906	0.206269	1.17242	0.299505
Uqcrc2	ubiquinol cytochrome c reductase core protein 2	10556940	0.949292	0.206269	0.959856	0.386455
Cd209a	CD209a antigen	10576795	0.891574	0.206633	0.91415	0.453256
Fras1	Fraser syndrome 1 homolog (human)	10523376	0.877109	0.206633	0.857154	0.405239
Ly6c2	lymphocyte antigen 6 complex, locus C2	10429573	1.14686	0.206633	1.05829	0.628284
Tmod1	tropomodulin 1	10504692	0.828413	0.206633	0.808453	0.278531
Vgf	VGF nerve growth factor inducible	10526553	1.12044	0.206633	1.10892	0.285729
CT030240.1	---	10405755	1.26228	0.206709	0.983084	0.905279
Gm10723	predicted gene 10723	10492538	1.28359	0.206709	1.03433	0.884855
Ercc3	excision repair cross-complementing rodent repair deficiency, complementation group 3	10454564	0.933288	0.208386	0.933284	0.24463
Prmt1	protein arginine N-methyltransferase 1	10563014	0.904474	0.209051	0.950598	0.664317
Abhd16a	abhydrolase domain containing 16A [Source:MGI Symbol;Acc:MGI:99476]	10341988	1.12812	0.209068	1.07355	0.533881
Adra2c	adrenergic receptor, alpha 2c	10521383	0.834097	0.209068	0.876055	0.51617
Akt1	thymoma viral proto-oncogene 1	10402766	0.920565	0.209068	0.9294	0.20881
Cacna2d3	calcium channel, voltage-dependent, alpha2/delta subunit 3	10418300	0.715169	0.209068	0.75238	0.424192
Ccdc46	coiled-coil domain containing 46	10382200	1.11368	0.209068	1.00866	0.918893
Ccdc93	coiled-coil domain containing 93	10349348	1.0907	0.209068	1.00255	0.970218
Cd180	CD180 antigen	10406928	0.842125	0.209068	0.859906	0.174891
Depdc5	DEP domain containing 5	10520982	1.0755	0.209068	1.02905	0.569853
Fabp5	fatty acid binding protein 5, epidermal	10585699	0.795772	0.209068	0.799188	0.247623
Fryl	furry homolog-like (Drosophila) [Source:MGI Symbol;Acc:MGI:1919563]	10340567	1.36811	0.209068	1.12606	0.59747
Gng7	guanine nucleotide binding protein (G protein), gamma 7	10371025	0.807133	0.209068	0.81899	0.452392
Gpr176	G protein-coupled receptor 176	10486102	1.09469	0.209068	1.03843	0.602749
Lancl3	LanC lantibiotic synthetase component C-like 3 (bacterial)	10598575	1.10211	0.209068	1.09151	0.460542
Megf6	multiple EGF-like-domains 6	10510878	1.11656	0.209068	1.04373	0.524989
Ndst1	N-deacetylase/N-sulfotransferase (heparan glucosaminyl) 1	10459089	0.936061	0.209068	0.948195	0.285729
Nynrin	NYN domain and retroviral integrase containing	10415411	1.12207	0.209068	1.03931	0.811207
Polr1c	polymerase (RNA) I polypeptide C	10451238	0.904372	0.209068	0.950668	0.461019
Sfxn5	sideroflexin 5	10545812	0.934519	0.209068	0.933028	0.242969
Tgfa	transforming growth factor alpha	10539692	0.842769	0.209068	0.846717	0.369158
Zmynd10	zinc finger, MYND domain containing 10	10588655	0.877295	0.209068	0.914873	0.581414
Arap3	ArfGAP with RhoGAP domain, ankyrin repeat and PH domain 3	10458498	1.08004	0.209189	1.01605	0.88504
Ctsg	cathepsin G	10420261	1.21171	0.209189	1.12364	0.404388
Cxcr7	chemokine (C-X-C motif) receptor 7	10348451	0.894044	0.209189	0.864186	0.323427
Dpf3	D4, zinc and double PHD fingers, family 3	10401359	1.08704	0.209189	1.05206	0.559672
Fryl	furry homolog-like (Drosophila) [Source:MGI Symbol;Acc:MGI:1919563]	10338107	1.18496	0.209189	1.08984	0.37344
Hdac5	histone deacetylase 5 [Source:MGI Symbol;Acc:MGI:1333784]	10340525	1.22577	0.209189	1.03535	0.800747
Hdac5	histone deacetylase 5 [Source:MGI Symbol;Acc:MGI:1333784]	10341271	1.24603	0.209189	1.06607	0.732072
Hmgn2	high mobility group nucleosomal binding domain 2	10579659	0.89362	0.209189	0.908126	0.286725
Itch	itchy, E3 ubiquitin protein ligase [Source:MGI Symbol;Acc:MGI:1202301]	10342760	1.2455	0.209189	0.916828	0.499532
Mir344	microRNA 344	10564233	1.24534	0.209189	1.0508	0.636035
Nell1	NEL-like 1 (chicken)	10553450	1.10142	0.209189	1.02341	0.893744
Rcc2	regulator of chromosome condensation 2	10509820	0.919418	0.209189	0.891706	0.265572
Tmem127	transmembrane protein 127	10475767	0.938685	0.209189	1.00035	0.995786
Vmn2r112	vomeronasal 2, receptor 112	10442279	1.2641	0.209189	1.02937	0.83848
Vmn2r-ps53	vomeronasal 2, receptor, pseudogene 53 [Source:MGI Symbol;Acc:MGI:3757948]	10550167	1.19334	0.209189	1.05701	0.520368
Adamts3	a disintegrin-like and metallopeptidase (reprolysin type) with thrombospondin type 1 motif, 3	10531175	0.745196	0.209838	0.691345	0.324321
mt-Tm	mitochondrially encoded tRNA methionine [Source:MGI Symbol;Acc:MGI:102480]	10598032	1.19871	0.209838	0.973414	0.92333
Obfc2a	oligonucleotide/oligosaccharide-binding fold containing 2A	10354418	1.11448	0.209838	1.05723	0.467115
Oxa1l	oxidase assembly 1-like	10415030	0.939373	0.209838	0.96393	0.400938
Khdrbs1	KH domain containing, RNA binding, signal transduction associated 1	10574436	0.949522	0.210861	0.9937	0.89539
Camk4	calcium/calmodulin-dependent protein kinase IV	10454632	0.77839	0.210865	0.792511	0.436354
Chrm1	cholinergic receptor, muscarinic 1, CNS	10461143	0.82427	0.210865	0.876508	0.494073
U6	U6 spliceosomal RNA [Source:RFAM;Acc:RF00026]	10375227	1.28073	0.210865	1.11988	0.393409
Gm5567	predicted gene 5567	10537458	1.05591	0.21301	1.05833	0.425312
Efna3	ephrin A3	10499545	0.885854	0.21322	0.914247	0.236774
Gm5778	predicted gene 5778 [Source:MGI Symbol;Acc:MGI:3646275]	10363967	0.878317	0.21322	1.00948	0.961815
Adck3	aarF domain containing kinase 3	10360631	0.914619	0.21336	0.935081	0.439942
Actl7b	actin-like 7b	10505105	1.15814	0.213596	1.14721	0.299505
Chka	choline kinase alpha	10460221	1.11007	0.213596	1.05967	0.300069
Il24	interleukin 24	10357553	1.26443	0.213596	1.11748	0.300069
Wdfy3	WD repeat and FYVE domain containing 3	10531794	1.11785	0.213596	1.05333	0.46255
Caln1	calneuron 1	10526169	0.864077	0.213833	0.922231	0.574146
Fam20a	family with sequence similarity 20, member A	10392464	1.19409	0.213833	1.09453	0.502276
Gm10130	predicted gene 10130 [Source:MGI Symbol;Acc:MGI:3642547]	10488449	0.811248	0.213833	0.944462	0.821679
Gbf1	golgi-specific brefeldin A-resistance factor 1 [Source:MGI Symbol;Acc:MGI:1861607]	10342830	1.24618	0.214666	1.07093	0.45869
Kif21a	kinesin family member 21A	10431659	1.05101	0.214666	1.01143	0.789478
Larp1b	La ribonucleoprotein domain family, member 1B	10491848	1.18332	0.214666	1.05278	0.715397
Tmem132b	transmembrane protein 132B	10525921	0.901073	0.214666	0.985031	0.860398
Wdr77	WD repeat domain 77	10495111	0.959169	0.214666	0.959729	0.323427
Cic	capicua homolog (Drosophila) [Source:MGI Symbol;Acc:MGI:1918972]	10338186	1.27963	0.215369	1.04764	0.633984
Ddah2	dimethylarginine dimethylaminohydrolase 2	10444665	0.913214	0.215692	0.947471	0.455532
Kcnh1	potassium voltage-gated channel, subfamily H (eag-related), member 1	10352798	0.898564	0.215692	0.924324	0.441188
Mtif2	mitochondrial translational initiation factor 2 [Source:MGI Symbol;Acc:MGI:1924034]	10339829	1.60814	0.215692	1.37828	0.285729
Nqo2	NAD(P)H dehydrogenase, quinone 2	10404496	1.07903	0.21575	1.0469	0.517105
Adamts3	a disintegrin-like and metallopeptidase (reprolysin type) with thrombospondin type 1 motif, 3	10531177	0.739068	0.216264	0.692243	0.314663
Itch	itchy, E3 ubiquitin protein ligase [Source:MGI Symbol;Acc:MGI:1202301]	10338704	1.34536	0.216264	1.03092	0.886115
Lin28b	lin-28 homolog B (C. elegans)	10368981	1.14239	0.216264	1.04946	0.5712
Pltp	phospholipid transfer protein	10489569	0.764345	0.216264	0.742822	0.295395
Ptpn3	protein tyrosine phosphatase, non-receptor type 3	10513143	1.10963	0.216264	1.06403	0.380941
Rnasek	ribonuclease, RNase K	10387816	1.16494	0.216264	1.06991	0.463638
Gria4	glutamate receptor, ionotropic, AMPA4 (alpha 4)	10590663	1.08164	0.217306	1.01085	0.884805
Sox18	SRY-box containing gene 18	10490731	1.11503	0.217306	0.995368	0.975177
Xpo7	exportin 7 [Source:MGI Symbol;Acc:MGI:1929705]	10338382	1.30968	0.218654	1.42557	0.300069
4930429B21Rik	RIKEN cDNA 4930429B21 gene	10491329	0.896532	0.218734	0.945989	0.547338
9530068E07Rik	RIKEN cDNA 9530068E07 gene	10375951	0.922302	0.218734	0.9363	0.324321
Abhd16a	abhydrolase domain containing 16A [Source:MGI Symbol;Acc:MGI:99476]	10339151	1.45169	0.218734	0.985265	0.966959
Gm9911	predicted gene 9911	10578017	1.35061	0.218734	1.04399	0.860863
Hmgn2	high mobility group nucleosomal binding domain 2	10517141	0.896991	0.218734	0.910219	0.293685
Itm2c	integral membrane protein 2C	10347980	0.954498	0.218734	0.96001	0.312671
Kcnh3	potassium voltage-gated channel, subfamily H (eag-related), member 3	10426704	0.775058	0.218734	0.789925	0.372315
Layn	layilin	10593449	0.861804	0.218734	0.808997	0.278531
Nit1	nitrilase 1	10360130	1.08283	0.218734	1.06307	0.20881
Rfwd3	ring finger and WD repeat domain 3	10581800	0.916422	0.218734	0.949138	0.614568
Vps13c	vacuolar protein sorting 13C (yeast)	10586616	1.08527	0.218734	1.00994	0.862855
Vrk1	vaccinia related kinase 1	10398173	0.897253	0.218734	0.899207	0.318788
Wars	tryptophanyl-tRNA synthetase [Source:MGI Symbol;Acc:MGI:104630]	10341396	1.31935	0.218734	1.14511	0.387121
Gm12191	ribosomal protein L30 pseudogene	10600027	1.14105	0.219159	0.993306	0.939438
Gpr12	G-protein coupled receptor 12	10535732	0.919243	0.219159	0.914863	0.467115
Mtif2	mitochondrial translational initiation factor 2 [Source:MGI Symbol;Acc:MGI:1924034]	10339827	0.474339	0.219159	0.95066	0.967882
Ogfod1	2-oxoglutarate and iron-dependent oxygenase domain containing 1	10573998	1.10401	0.219159	1.04104	0.695664
Psmc5	protease (prosome, macropain) 26S subunit, ATPase 5 [Source:MGI Symbol;Acc:MGI:105047]	10342904	1.23493	0.219159	0.951506	0.617357
Rab26	RAB26, member RAS oncogene family	10448615	1.10117	0.219159	1.05365	0.625589
Reep6	receptor accessory protein 6	10364784	0.875156	0.219159	0.866378	0.29187
Arhgdig	Rho GDP dissociation inhibitor (GDI) gamma	10449258	0.910026	0.219934	0.885131	0.286725
Nynrin	NYN domain and retroviral integrase containing	10415413	1.0965	0.219934	1.02438	0.846254
Scarna8	small Cajal body-specific RNA 8	10514219	1.16008	0.219934	0.993945	0.968459
Atp6v0d1	ATPase, H+ transporting, lysosomal V0 subunit D1 [Source:MGI Symbol;Acc:MGI:1201778]	10339368	1.39082	0.21997	1.18189	0.542913
Lmo7	LIM domain only 7	10416800	0.789202	0.220378	0.778056	0.353943
Odz1	odd Oz/ten-m homolog 1 (Drosophila)	10604292	1.14638	0.220378	1.06103	0.725689
Actr3b	ARP3 actin-related protein 3 homolog B (yeast)	10520304	0.912285	0.220488	0.920127	0.286725
Smpdl3b	sphingomyelin phosphodiesterase, acid-like 3B	10516956	0.783684	0.220488	0.785033	0.404603
Bckdk	branched chain ketoacid dehydrogenase kinase	10557816	0.943894	0.220923	0.966714	0.560944
Dgkb	diacylglycerol kinase, beta	10395428	0.895177	0.220923	0.939939	0.654235
Tra2a	transformer 2 alpha homolog (Drosophila)	10544640	1.1077	0.220923	1.02482	0.735788
Dner	delta/notch-like EGF-related receptor	10356177	1.08775	0.221024	1.08317	0.415107
Rbfox1	RNA binding protein, fox-1 homolog (C. elegans) 1	10433403	0.935702	0.221024	0.926794	0.314024
Fabp5	fatty acid binding protein 5, epidermal	10490838	0.811526	0.221671	0.794023	0.20881
Rpl23	ribosomal protein L23 [Source:MGI Symbol;Acc:MGI:1929455]	10340761	1.24658	0.221671	1.04359	0.681347
SNORA22	Small nucleolar RNA SNORA22 [Source:RFAM;Acc:RF00414]	10526085	0.835229	0.222062	0.866202	0.35843
Gdf10	growth differentiation factor 10	10414025	0.863976	0.222971	0.901879	0.357888
Psmf1	proteasome (prosome, macropain) inhibitor subunit 1	10488575	0.943966	0.222971	0.937928	0.310909
U1	U1 spliceosomal RNA [Source:RFAM;Acc:RF00003]	10384778	1.23738	0.222971	1.03483	0.856801
Dusp14	dual specificity phosphatase 14	10389238	0.896411	0.223023	0.934594	0.606798
Myo6	myosin VI	10587446	1.08334	0.223023	1.00883	0.910138
P2rx4	purinergic receptor P2X, ligand-gated ion channel 4	10525439	1.09634	0.223023	1.04011	0.581414
Ramp1	receptor (calcitonin) activity modifying protein 1	10348537	0.872079	0.223023	0.911736	0.471226
Copa	coatomer protein complex subunit alpha [Source:MGI Symbol;Acc:MGI:1334462]	10340668	1.38597	0.223067	1.20283	0.533881
Ldlrad3	low density lipoprotein receptor class A domain containing 3	10485388	0.935848	0.223067	0.906798	0.285729
Ly6c1	lymphocyte antigen 6 complex, locus C1	10429568	1.15265	0.223067	1.05302	0.627614
Actg1	actin, gamma, cytoplasmic 1	10506424	0.951595	0.224848	0.991306	0.879288
Ap3m2	adaptor-related protein complex 3, mu 2 subunit	10577586	0.949167	0.224848	0.976712	0.485552
Asb4	ankyrin repeat and SOCS box-containing 4	10536324	1.7779	0.224848	1.17536	0.78747
C330007P06Rik	RIKEN cDNA C330007P06 gene	10604046	1.07841	0.224848	1.04662	0.517444
C630004L07Rik	RIKEN cDNA C630004L07 gene	10517899	1.209	0.224848	0.976798	0.851434
Copg	coatomer protein complex, subunit gamma	10539822	0.950446	0.224848	1.00074	0.9889
Ddn	dendrin	10432278	0.885701	0.224848	0.929432	0.604385
Hist1h2bj	histone cluster 1, H2bj	10403980	0.792391	0.224848	0.852745	0.441188
Kcnj2	potassium inwardly-rectifying channel, subfamily J, member 2	10382321	0.81403	0.224848	0.896545	0.67768
Mllt1	myeloid/lymphoid or mixed-lineage leukemia (trithorax homolog, Drosophila); translocated to, 1	10452188	0.86696	0.224848	0.914371	0.299505
Nkrf	NF-kappaB repressing factor	10604053	1.10408	0.224848	1.09139	0.322092
Slc35d3	solute carrier family 35, member D3	10368159	0.855512	0.224848	0.877508	0.48601
Sox17	SRY-box containing gene 17	10352936	1.17133	0.224848	1.04916	0.656746
Zfp770	zinc finger protein 770	10486026	0.925202	0.224848	0.948763	0.399405
9430020K01Rik	RIKEN cDNA 9430020K01 gene	10453629	0.844876	0.225324	0.857367	0.394689
Gbf1	golgi-specific brefeldin A-resistance factor 1 [Source:MGI Symbol;Acc:MGI:1861607]	10340006	1.21874	0.225324	0.903064	0.696122
Pex5l	peroxisomal biogenesis factor 5-like	10497713	1.08658	0.225324	1.05635	0.588936
Tbl3	transducin (beta)-like 3 [Source:MGI Symbol;Acc:MGI:2384863]	10341136	1.2087	0.225762	1.12105	0.386539
1700052K11Rik	RIKEN cDNA 1700052K11 gene	10392035	0.94778	0.226516	0.954411	0.362275
Txndc12	thioredoxin domain containing 12 (endoplasmic reticulum) [Source:MGI Symbol;Acc:MGI:1913323]	10341409	1.23493	0.226516	1.12709	0.509017
Cyb5r3	cytochrome b5 reductase 3	10430956	0.892466	0.226758	0.905676	0.251798
Zfp119a	zinc finger protein 119a	10451879	0.888388	0.226758	0.874353	0.20881
Ankrd17	ankyrin repeat domain 17 [Source:MGI Symbol;Acc:MGI:1932101]	10343049	1.2696	0.226988	1.02596	0.846387
Adamts3	a disintegrin-like and metallopeptidase (reprolysin type) with thrombospondin type 1 motif, 3	10531179	0.738054	0.227134	0.743101	0.414785
Stip1	stress-induced phosphoprotein 1	10465604	1.08277	0.227138	1.09568	0.297786
Nmt1	N-myristoyltransferase 1 [Source:MGI Symbol;Acc:MGI:102579]	10340769	0.889516	0.228692	0.996861	0.976284
U6	U6 spliceosomal RNA [Source:RFAM;Acc:RF00026]	10438666	1.1931	0.229109	1.05735	0.688954
U6	U6 spliceosomal RNA [Source:RFAM;Acc:RF00026]	10582078	1.11457	0.229244	1.01624	0.800991
2900011O08Rik	RIKEN cDNA 2900011O08 gene	10433709	1.05221	0.229251	1.03119	0.337269
A230083G16Rik	RIKEN cDNA A230083G16 gene	10541738	1.18148	0.229251	1.12951	0.288754
Arfgef1	ADP-ribosylation factor guanine nucleotide-exchange factor 1(brefeldin A-inhibited) [Source:MGI Symbol;Acc:MGI:2442988]	10341320	1.36346	0.229251	1.11421	0.531107
C530008M17Rik	RIKEN cDNA C530008M17 gene	10522658	1.14113	0.229251	1.11589	0.288034
Cbx1	chromobox homolog 1 (Drosophila HP1 beta)	10380689	1.06172	0.229251	1.07518	0.35843
Cdca7	cell division cycle associated 7	10472916	0.818187	0.229251	0.887114	0.554306
Cdh19	cadherin 19, type 2	10357103	1.44779	0.229251	1.38657	0.321965
Chic1	cysteine-rich hydrophobic domain 1	10601312	1.08624	0.229251	1.03751	0.544615
Dcun1d3	DCN1, defective in cullin neddylation 1, domain containing 3 (S. cerevisiae)	10567423	1.08227	0.229251	1.04252	0.440216
Dlg1	discs, large homolog 1 (Drosophila) [Source:MGI Symbol;Acc:MGI:107231]	10342356	1.35177	0.229251	1.05885	0.747137
Gm4827	predicted gene 4827	10439848	1.23215	0.229251	1.06521	0.716703
Gm9816	predicted pseudogene 9816 [Source:MGI Symbol;Acc:MGI:3704465]	10340734	1.37811	0.229251	1.28168	0.369644
Hist1h2bh	histone cluster 1, H2bh	10408197	0.863191	0.229251	0.914158	0.380941
Hspa8	heat shock protein 8	10584572	1.08765	0.229251	1.05067	0.691852
Ina	internexin neuronal intermediate filament protein, alpha	10463732	1.08043	0.229251	1.07048	0.445044
Kcng4	potassium voltage-gated channel, subfamily G, member 4	10582146	1.17029	0.229251	1.12405	0.402814
Krt9	keratin 9	10391043	0.834693	0.229251	0.767685	0.278531
Mir467b	microRNA 467b	10469199	1.21866	0.229251	1.20669	0.299505
Mir467b	microRNA 467b	10469203	1.21866	0.229251	1.20669	0.299505
Mir467b	microRNA 467b	10469207	1.21866	0.229251	1.20669	0.299505
Mir467b	microRNA 467b	10469213	1.21866	0.229251	1.20669	0.299505
Mir467b	microRNA 467b	10469217	1.21866	0.229251	1.20669	0.299505
Mir467b	microRNA 467b	10469221	1.21866	0.229251	1.20669	0.299505
Mir467b	microRNA 467b	10469225	1.21866	0.229251	1.20669	0.299505
Mir467b	microRNA 467b	10469227	1.21866	0.229251	1.20669	0.299505
Mir467b	microRNA 467b	10469231	1.21866	0.229251	1.20669	0.299505
Mkx	mohawk homeobox	10457323	1.12611	0.229251	1.12208	0.372768
Mobkl1a	MOB1, Mps One Binder kinase activator-like 1A (yeast)	10523001	0.922193	0.229251	0.932226	0.299505
Nbas	neuroblastoma amplified sequence	10394625	1.05224	0.229251	1.02727	0.700157
Nt5e	5' nucleotidase, ecto	10587639	0.844579	0.229251	0.870591	0.47466
Pnmal1	PNMA-like 1	10550402	0.921167	0.229251	0.950806	0.550167
Ppp1r1a	protein phosphatase 1, regulatory (inhibitor) subunit 1A	10433163	0.860092	0.229251	0.873352	0.340543
Psap	prosaposin [Source:MGI Symbol;Acc:MGI:97783]	10339448	1.26412	0.229251	1.07825	0.728444
Rfk	riboflavin kinase [Source:MGI Symbol;Acc:MGI:1914688]	10340158	1.50168	0.229251	1.43378	0.267641
Rfwd3	ring finger and WD repeat domain 3	10568461	0.90974	0.229251	0.953227	0.648998
Rnf220	ring finger protein 220 [Source:MGI Symbol;Acc:MGI:1913993]	10338363	1.25815	0.229251	1.03745	0.846179
Sap30l	SAP30-like [Source:MGI Symbol;Acc:MGI:1354709]	10340718	1.44045	0.229251	0.979165	0.932036
Sar1a	SAR1 gene homolog A (S. cerevisiae) [Source:MGI Symbol;Acc:MGI:98230]	10339910	1.54063	0.229251	1.16624	0.773828
Tmem132b	transmembrane protein 132B	10525916	0.950725	0.229251	0.98287	0.734772
Tmem25	transmembrane protein 25	10592926	1.11853	0.229251	1.04643	0.513582
Trim66	tripartite motif-containing 66	10566743	1.06906	0.229251	1.02705	0.802169
Tsnax	translin-associated factor X	10576532	0.944835	0.229251	0.961564	0.615231
U1	U1 spliceosomal RNA [Source:RFAM;Acc:RF00003]	10505978	1.18882	0.229251	1.24743	0.144692
U6	U6 spliceosomal RNA [Source:RFAM;Acc:RF00026]	10579772	1.2021	0.229251	1.05396	0.635114
Zfp444	zinc finger protein 444	10549813	1.09264	0.229251	1.06452	0.356663
1700024J04Rik	RIKEN cDNA 1700024J04 gene	10385555	1.18412	0.229262	1.19574	0.260896
CR974423.1	---	10399852	1.22982	0.229262	1.04405	0.787157
Olfr620	olfactory receptor 620	10566227	1.14848	0.22929	1.04558	0.76503
Brd8	bromodomain containing 8	10458138	0.944212	0.229789	0.965776	0.450532
1700048O20Rik	RIKEN cDNA 1700048O20 gene	10590433	1.21609	0.23049	1.08136	0.684192
Anapc1	anaphase promoting complex subunit 1 [Source:MGI Symbol;Acc:MGI:103097]	10340271	0.944147	0.23049	1.01935	0.682227
Fam43a	family with sequence similarity 43, member A	10434932	1.10535	0.23049	1.00897	0.926826
Nostrin	nitric oxide synthase trafficker	10472514	1.18745	0.23049	1.08223	0.53727
Foxp2	forkhead box P2	10536444	0.864783	0.230518	0.876656	0.49197
Tomm70a	translocase of outer mitochondrial membrane 70 homolog A (yeast)	10436348	0.876171	0.230798	0.902725	0.174653
Csmd3	CUB and Sushi multiple domains 3	10428522	1.09492	0.231024	1.01911	0.723621
Zfp518b	zinc finger protein 518B	10529708	0.94061	0.231024	0.956222	0.475436
Ythdf1	YTH domain family 1 [Source:MGI Symbol;Acc:MGI:1917431]	10343699	1.45256	0.231165	1.217	0.606243
4933405O20Rik	RIKEN cDNA 4933405O20 gene	10553471	1.19185	0.231209	1.04782	0.761976
Dlg1	discs, large homolog 1 (Drosophila) [Source:MGI Symbol;Acc:MGI:107231]	10338398	0.897401	0.232217	0.897407	0.482041
Marcks	myristoylated alanine rich protein kinase C substrate	10368675	0.875502	0.232217	0.898898	0.208185
Vti1a	vesicle transport through interaction with t-SNAREs homolog 1A (yeast)	10464070	0.938362	0.232729	0.914387	0.286725
Trim35	tripartite motif-containing 35	10416082	0.946809	0.233789	0.98574	0.636802
Abcg4	ATP-binding cassette, sub-family G (WHITE), member 4	10592772	1.06785	0.235318	1.0231	0.467854
Ajap1	adherens junction associated protein 1	10518947	0.894674	0.235318	0.966945	0.755366
Ddx18	DEAD (Asp-Glu-Ala-Asp) box polypeptide 18	10357292	1.0946	0.235318	1.04312	0.609184
Fgd6	FYVE, RhoGEF and PH domain containing 6	10365845	1.0794	0.235318	1.0864	0.240358
Fryl	furry homolog-like (Drosophila) [Source:MGI Symbol;Acc:MGI:1919563]	10339653	1.07644	0.235318	1.05079	0.452001
G3bp2	GTPase activating protein (SH3 domain) binding protein 2 [Source:MGI Symbol;Acc:MGI:2442040]	10343219	1.20008	0.235318	1.15668	0.538843
Gm10843	predicted gene 10843	10422022	1.36905	0.235318	1.0419	0.682721
Gm11277	predicted gene 11277	10403959	0.805462	0.235318	0.868173	0.469638
Gm11277	predicted gene 11277	10408087	0.805462	0.235318	0.868173	0.469638
Gm12191	ribosomal protein L30 pseudogene	10433902	1.1368	0.235318	0.99636	0.975035
Gm4532	predicted gene 4532	10568215	1.12633	0.235318	1.05104	0.591494
Gtf3c4	general transcription factor IIIC, polypeptide 4	10481320	0.935577	0.235318	0.989996	0.873601
Lphn2	latrophilin 2	10502748	0.918616	0.235318	0.908925	0.342368
Ppapdc1a	phosphatidic acid phosphatase type 2 domain containing 1A	10558049	1.10367	0.235318	1.08609	0.286725
Rbm42	RNA binding motif protein 42 [Source:MGI Symbol;Acc:MGI:1915285]	10343967	1.20758	0.235318	1.01511	0.952459
Tet1	tet oncogene 1	10369702	0.917962	0.235318	0.946102	0.293685
Eftud1	elongation factor Tu GTP binding domain containing 1	10554629	1.0469	0.235898	1.00494	0.909778
Rragc	Ras-related GTP binding C [Source:MGI Symbol;Acc:MGI:1858751]	10338094	1.21271	0.235898	1.11115	0.460307
Anapc1	anaphase promoting complex subunit 1 [Source:MGI Symbol;Acc:MGI:103097]	10342952	1.06632	0.236711	1.01531	0.872913
Homer2	homer homolog 2 (Drosophila)	10565152	1.09834	0.236711	1.034	0.722594
Mafg	v-maf musculoaponeurotic fibrosarcoma oncogene family, protein G (avian)	10393881	1.08043	0.237777	1.04261	0.386374
Hp1bp3	heterochromatin protein 1, binding protein 3 [Source:MGI Symbol;Acc:MGI:109369]	10341003	1.24344	0.238325	0.927071	0.746427
7120432I05Rik	RIKEN cDNA 7120432I05 gene	10436658	1.30153	0.238327	0.965667	0.800747
Enpp6	ectonucleotide pyrophosphatase/phosphodiesterase 6	10571715	0.81721	0.238327	0.859066	0.455668
Gm16478	predicted pseudogene 16478 [Source:MGI Symbol;Acc:MGI:3648411]	10563893	1.23317	0.238327	1.03325	0.896352
Papd4	PAP associated domain containing 4	10521966	0.929533	0.238327	0.981827	0.744247
Rfc5	replication factor C (activator 1) 5	10533090	0.874672	0.238327	0.963199	0.631605
SNORD115	Small nucleolar RNA SNORD115 [Source:RFAM;Acc:RF00105]	10563895	1.15664	0.238327	0.985991	0.967882
1700016K19Rik	RIKEN cDNA 1700016K19 gene	10378749	0.910607	0.238389	0.895624	0.457866
A530013C23Rik	RIKEN cDNA A530013C23 gene [Source:MGI Symbol;Acc:MGI:3041178]	10478892	1.10134	0.238389	1.0687	0.321411
Anapc1	anaphase promoting complex subunit 1 [Source:MGI Symbol;Acc:MGI:103097]	10343484	1.43704	0.238389	1.12521	0.586517
Arf1	ADP-ribosylation factor 1	10456974	0.94627	0.238389	0.971869	0.395949
Arfgef1	ADP-ribosylation factor guanine nucleotide-exchange factor 1(brefeldin A-inhibited) [Source:MGI Symbol;Acc:MGI:2442988]	10342558	1.24957	0.238389	1.00703	0.984126
Cdc14b	CDC14 cell division cycle 14 homolog B (S. cerevisiae)	10410099	1.08006	0.238389	0.97863	0.730926
Dnajc27	DnaJ (Hsp40) homolog, subfamily C, member 27	10394245	0.950516	0.238389	0.977811	0.474595
Eml5	echinoderm microtubule associated protein like 5	10402061	1.22279	0.238389	0.98916	0.919795
Fam117b	family with sequence similarity 117, member B	10346668	0.969405	0.238389	1.00517	0.90435
Gna11	guanine nucleotide binding protein, alpha 11	10371230	0.924645	0.238389	0.974844	0.617528
Lingo2	leucine rich repeat and Ig domain containing 2	10512044	1.12062	0.238389	1.03397	0.733344
Med19	mediator of RNA polymerase II transcription, subunit 19 homolog (yeast)	10473343	0.946299	0.238389	1.00535	0.908708
Nsmaf	neutral sphingomyelinase (N-SMase) activation associated factor	10511382	1.0751	0.238389	1.01378	0.860251
Rpl13	ribosomal protein L13	10379875	0.91274	0.238389	0.965987	0.709618
Snapin	SNAP-associated protein	10499839	0.907227	0.238389	0.900172	0.158878
Ube2g1	ubiquitin-conjugating enzyme E2G 1 (UBC7 homolog, C. elegans) [Source:MGI Symbol;Acc:MGI:1914378]	10340024	2.86389	0.238389	1.14229	0.862603
Ube4b	ubiquitination factor E4B, UFD2 homolog (S. cerevisiae)	10518642	0.95844	0.238389	0.963631	0.380941
Wipi2	WD repeat domain, phosphoinositide interacting 2	10527133	0.954858	0.238389	0.980156	0.7368
Car12	carbonic anyhydrase 12	10586591	0.507598	0.238889	0.501958	0.364272
D11Bwg0517e	DNA segment, Chr 11, Brigham & Women's Genetics 0517 expressed	10393594	0.932759	0.238889	0.943042	0.357888
Dusp18	dual specificity phosphatase 18	10373810	0.887112	0.238889	0.904357	0.4408
Stard10	START domain containing 10	10555460	0.907935	0.239791	0.929576	0.400938
Trub2	TruB pseudouridine (psi) synthase homolog 2 (E. coli)	10481368	0.948665	0.239794	0.963022	0.482371
U6	U6 spliceosomal RNA [Source:RFAM;Acc:RF00026]	10403748	1.11598	0.239794	1.11927	0.285729
Nrgn	neurogranin	10592330	0.933195	0.24002	0.906849	0.348786
Wfdc5	WAP four-disulfide core domain 5	10489429	1.14205	0.241108	1.04165	0.645595
Dcbld1	discoidin, CUB and LCCL domain containing 1	10363118	0.904324	0.241611	0.940804	0.413573
Npy	neuropeptide Y	10538247	0.81547	0.241611	0.905343	0.600059
Stk32c	serine/threonine kinase 32C	10568792	0.900071	0.241611	0.906659	0.413573
Snapin	SNAP-associated protein [Source:MGI Symbol;Acc:MGI:1333745]	10339070	0.852089	0.242391	0.899283	0.307969
Pclo	piccolo (presynaptic cytomatrix protein)	10519770	1.08422	0.242915	1.00227	0.981334
Rbmxrt	RNA binding motif protein, X chromosome retrogene	10414256	0.931331	0.242915	0.94568	0.285729
1110003E01Rik	RIKEN cDNA 1110003E01 gene [Source:MGI Symbol;Acc:MGI:1915802]	10530280	1.10991	0.243136	1.05923	0.579673
Rasd2	RASD family, member 2	10572928	0.841683	0.243136	0.878448	0.513582
Pik3r2	phosphatidylinositol 3-kinase, regulatory subunit, polypeptide 2 (p85 beta)	10579356	0.923504	0.243175	0.960607	0.533881
Cntnap3	contactin associated protein-like 3	10410150	0.812919	0.243234	0.868292	0.265524
Mlst8	MTOR associated protein, LST8 homolog (S. cerevisiae)	10448582	0.934754	0.243234	0.976658	0.503549
5830417I10Rik	RIKEN cDNA 5830417I10 gene	10493335	1.38968	0.243512	1.03781	0.864166
Agxt2l1	alanine-glyoxylate aminotransferase 2-like 1	10496077	1.85218	0.243512	2.04843	0.265572
H2-Ke2	H2-K region expressed gene 2 [Source:MGI Symbol;Acc:MGI:95908]	10339836	1.15264	0.243512	0.894992	0.518971
Pole3	polymerase (DNA directed), epsilon 3 (p17 subunit)	10513622	0.925641	0.243512	0.93265	0.260896
Nolc1	nucleolar and coiled-body phosphoprotein 1	10463535	0.932254	0.244552	0.977629	0.653663
Rab14	RAB14, member RAS oncogene family [Source:MGI Symbol;Acc:MGI:1915615]	10342136	1.19588	0.244552	1.01265	0.936644
Anapc1	anaphase promoting complex subunit 1 [Source:MGI Symbol;Acc:MGI:103097]	10341648	1.47342	0.245282	1.32108	0.428897
Casp4	caspase 4, apoptosis-related cysteine peptidase	10582997	1.16575	0.245282	1.17383	0.329889
Mchr1	melanin-concentrating hormone receptor 1	10425507	0.873638	0.245282	0.941611	0.637892
Sar1a	SAR1 gene homolog A (S. cerevisiae) [Source:MGI Symbol;Acc:MGI:98230]	10339903	1.34727	0.246304	1.1655	0.484212
1810013D10Rik	RIKEN cDNA 1810013D10 gene	10521907	0.883029	0.246996	0.911891	0.20881
Akap5	A kinase (PRKA) anchor protein 5	10396640	0.903664	0.246996	0.995281	0.970568
Arid1b	AT rich interactive domain 1B (SWI-like)	10441400	0.931656	0.246996	0.948527	0.333977
Atp5c1	ATP synthase, H+ transporting, mitochondrial F1 complex, gamma polypeptide 1	10479996	0.944099	0.246996	0.96724	0.392731
BC022687	cDNA sequence BC022687	10398920	0.902521	0.246996	0.893313	0.174891
BC068281	cDNA sequence BC068281	10394358	1.09054	0.246996	1.06276	0.356413
Brca2	breast cancer 2	10527801	0.90432	0.246996	0.881755	0.304417
C1qtnf9	C1q and tumor necrosis factor related protein 9	10415737	1.25686	0.246996	1.04881	0.770572
Camta1	calmodulin binding transcription activator 1	10518837	1.1057	0.246996	0.962148	0.5586
Cic	capicua homolog (Drosophila) [Source:MGI Symbol;Acc:MGI:1918972]	10341829	1.12715	0.246996	1.04186	0.574452
Cic	capicua homolog (Drosophila) [Source:MGI Symbol;Acc:MGI:1918972]	10344400	1.14211	0.246996	1.02128	0.820003
Cntnap3	contactin associated protein-like 3	10410166	0.912564	0.246996	0.928645	0.400084
Copa	coatomer protein complex subunit alpha [Source:MGI Symbol;Acc:MGI:1334462]	10339223	1.3404	0.246996	0.889279	0.655833
Copa	coatomer protein complex subunit alpha [Source:MGI Symbol;Acc:MGI:1334462]	10340065	1.35708	0.246996	1.06718	0.804162
Cs	citrate synthase	10367292	0.95446	0.246996	0.973304	0.579728
Ddx54	DEAD (Asp-Glu-Ala-Asp) box polypeptide 54	10525111	0.942684	0.246996	0.975275	0.548166
Dgka	diacylglycerol kinase, alpha	10373542	1.19618	0.246996	1.06231	0.637413
Fntb	farnesyltransferase, CAAX box, beta	10396699	0.925503	0.246996	0.923813	0.356231
G3bp2	GTPase activating protein (SH3 domain) binding protein 2 [Source:MGI Symbol;Acc:MGI:2442040]	10343220	1.39591	0.246996	1.18741	0.318788
G3bp2	GTPase activating protein (SH3 domain) binding protein 2 [Source:MGI Symbol;Acc:MGI:2442040]	10338510	0.9281	0.246996	1.02369	0.843872
Gm11019	predicted gene 11019 [Source:MGI Symbol;Acc:MGI:3779239]	10406823	1.34996	0.246996	1.06724	0.759965
Gm11408	predicted gene 11408 [Source:MGI Symbol;Acc:MGI:3651130]	10598089	1.26199	0.246996	0.998126	0.995787
Gm13952	predicted gene 13952 [Source:MGI Symbol;Acc:MGI:3649607]	10414726	1.20389	0.246996	0.996119	0.98787
Gpkow	G patch domain and KOW motifs	10598381	0.91899	0.246996	0.931673	0.37344
Hdac5	histone deacetylase 5 [Source:MGI Symbol;Acc:MGI:1333784]	10340526	1.30887	0.246996	1.19384	0.426953
Hmcn1	hemicentin 1	10358567	1.16752	0.246996	1.04979	0.741186
Hp1bp3	heterochromatin protein 1, binding protein 3 [Source:MGI Symbol;Acc:MGI:109369]	10343831	1.29321	0.246996	0.907399	0.616543
Hp1bp3	heterochromatin protein 1, binding protein 3 [Source:MGI Symbol;Acc:MGI:109369]	10342706	1.79586	0.246996	0.902374	0.737132
Hpca	hippocalcin	10516544	0.878627	0.246996	0.869099	0.425312
Ido1	indoleamine 2,3-dioxygenase 1	10577655	0.778478	0.246996	0.764699	0.413573
Insl5	insulin-like 5	10514708	1.14533	0.246996	1.06975	0.343238
Itch	itchy, E3 ubiquitin protein ligase [Source:MGI Symbol;Acc:MGI:1202301]	10338703	1.40421	0.246996	1.24703	0.396682
Kcnk6	potassium inwardly-rectifying channel, subfamily K, member 6	10561702	1.13119	0.246996	1.13706	0.264969
Lipa	lysosomal acid lipase A	10467139	1.15572	0.246996	1.05541	0.623846
Man1c1	mannosidase, alpha, class 1C, member 1	10517287	0.907141	0.246996	0.889792	0.348263
Mbtd1	mbt domain containing 1	10380321	1.07206	0.246996	0.99227	0.848255
Mrps22	mitochondrial ribosomal protein S22	10595900	0.926004	0.246996	0.96858	0.71635
ND6	NADH dehydrogenase subunit 6	10598087	1.39615	0.246996	0.988288	0.96061
Neurl1B	neuralized homolog 1B (Drosophila)	10443000	0.890552	0.246996	0.944323	0.651635
Pla2g4b	phospholipase A2, group IVB (cytosolic) [Source:MGI Symbol;Acc:MGI:2384819]	10342118	1.11818	0.246996	1.03115	0.548096
Pllp	plasma membrane proteolipid	10580765	0.885946	0.246996	0.878214	0.345076
Ptprn2	protein tyrosine phosphatase, receptor type, N polypeptide 2	10399121	0.968537	0.246996	1.01507	0.788908
Resp18	regulated endocrine-specific protein 18	10355836	1.10854	0.246996	1.06884	0.617927
Scyl3	SCY1-like 3 (S. cerevisiae)	10351163	0.94929	0.246996	0.949063	0.254027
Stk25	serine/threonine kinase 25 (yeast)	10356833	0.964188	0.246996	0.971326	0.487427
Tceal8	transcription elongation factor A (SII)-like 8	10606858	0.857126	0.246996	0.880209	0.199519
Tef	thyrotroph embryonic factor	10425601	0.923012	0.246996	0.934912	0.385967
Thg1l	tRNA-histidine guanylyltransferase 1-like (S. cerevisiae)	10385375	0.895037	0.246996	0.924549	0.518481
U2af1	U2 small nuclear ribonucleoprotein auxiliary factor (U2AF) 1	10449731	0.934777	0.246996	0.931389	0.286725
U2af1	U2 small nuclear ribonucleoprotein auxiliary factor (U2AF) 1	10447515	0.933245	0.246996	0.918053	0.251798
Ube2g1	ubiquitin-conjugating enzyme E2G 1 (UBC7 homolog, C. elegans) [Source:MGI Symbol;Acc:MGI:1914378]	10338113	1.72308	0.246996	1.59834	0.308854
Ythdf1	YTH domain family 1 [Source:MGI Symbol;Acc:MGI:1917431]	10342168	1.23638	0.246996	1.13323	0.462129
Zfp395	zinc finger protein 395	10416004	1.14223	0.246996	1.10996	0.393438
Zic4	zinc finger protein of the cerebellum 4	10587782	1.13818	0.246996	1.11587	0.314024
Axl	AXL receptor tyrosine kinase	10561104	0.886784	0.247018	0.903285	0.260896
Ablim2	actin-binding LIM protein 2	10521415	0.880936	0.247905	0.879875	0.459476
Alms1	Alstrom syndrome 1 homolog (human)	10539632	1.13502	0.247905	1.03212	0.688622
Anapc1	anaphase promoting complex subunit 1 [Source:MGI Symbol;Acc:MGI:103097]	10344124	1.28714	0.247905	1.16056	0.506593
Cgref1	cell growth regulator with EF hand domain 1	10529034	0.933058	0.247905	0.967322	0.626314
Cox18	COX18 cytochrome c oxidase assembly homolog (S. cerevisiae) [Source:MGI Symbol;Acc:MGI:2448532]	10339309	1.37814	0.247905	0.989919	0.977818
Cpa1	carboxypeptidase A1	10537051	1.09211	0.247905	1.06022	0.494858
Cyp27a1	cytochrome P450, family 27, subfamily a, polypeptide 1	10347481	1.10167	0.247905	1.12528	0.290333
Ddx56	DEAD (Asp-Glu-Ala-Asp) box polypeptide 56	10384123	0.926923	0.247905	0.944016	0.286725
Dlg1	discs, large homolog 1 (Drosophila) [Source:MGI Symbol;Acc:MGI:107231]	10343823	0.802709	0.247905	0.836651	0.413434
Eif3d	eukaryotic translation initiation factor 3, subunit D	10430265	0.925598	0.247905	0.941984	0.35843
Gbf1	golgi-specific brefeldin A-resistance factor 1 [Source:MGI Symbol;Acc:MGI:1861607]	10340860	1.11871	0.247905	1.04324	0.687826
Gm10475	predicted gene 10475 [Source:MGI Symbol;Acc:MGI:3642283]	10520040	1.1426	0.247905	1.11683	0.439942
Gm4972	predicted gene 4972	10566452	1.1211	0.247905	1.02143	0.806012
Haus5	HAUS augmin-like complex, subunit 5 [Source:MGI Symbol;Acc:MGI:1919159]	10342472	1.23413	0.247905	1.09385	0.676199
Haus5	HAUS augmin-like complex, subunit 5 [Source:MGI Symbol;Acc:MGI:1919159]	10341027	1.34111	0.247905	1.00097	0.998092
Hp1bp3	heterochromatin protein 1, binding protein 3 [Source:MGI Symbol;Acc:MGI:109369]	10340265	1.29809	0.247905	1.17964	0.30327
Kcnk9	potassium channel, subfamily K, member 9	10429295	1.18711	0.247905	1.08044	0.678476
Limk1	LIM-domain containing, protein kinase	10534324	1.07972	0.247905	1.00475	0.982651
Mir669a-2	microRNA 669a-2	10469197	1.1955	0.247905	1.23653	0.0923653
Mir669a-2	microRNA 669a-2	10469201	1.1955	0.247905	1.23653	0.0923653
Mir669a-2	microRNA 669a-2	10469205	1.1955	0.247905	1.23653	0.0923653
Mir669a-2	microRNA 669a-2	10469209	1.1955	0.247905	1.23653	0.0923653
Mir669a-2	microRNA 669a-2	10469211	1.1955	0.247905	1.23653	0.0923653
Mir669a-2	microRNA 669a-2	10469215	1.1955	0.247905	1.23653	0.0923653
Mir669a-2	microRNA 669a-2	10469219	1.1955	0.247905	1.23653	0.0923653
Mir669a-2	microRNA 669a-2	10469223	1.1955	0.247905	1.23653	0.0923653
Mir669a-2	microRNA 669a-2	10469229	1.1955	0.247905	1.23653	0.0923653
Mir669a-2	microRNA 669a-2	10469233	1.1955	0.247905	1.23653	0.0923653
Mir669a-2	microRNA 669a-2	10469235	1.1955	0.247905	1.23653	0.0923653
Mir669a-2	microRNA 669a-2	10469241	1.1955	0.247905	1.23653	0.0923653
Mir669a-2	microRNA 669a-2	10469245	1.1955	0.247905	1.23653	0.0923653
Mlec	malectin	10532954	1.13956	0.247905	1.04643	0.785566
Mrfap1	Morf4 family associated protein 1	10529581	0.93553	0.247905	1.00009	0.998732
Nat15	N-acetyltransferase 15 (GCN5-related, putative) [Source:MGI Symbol;Acc:MGI:1922013]	10340211	1.15158	0.247905	1.02663	0.864166
Nat15	N-acetyltransferase 15 (GCN5-related, putative) [Source:MGI Symbol;Acc:MGI:1922013]	10343717	1.22471	0.247905	1.0562	0.778162
Psmg4	proteasome (prosome, macropain) assembly chaperone 4	10404531	0.906961	0.247905	0.904476	0.245004
Rps6ka5	ribosomal protein S6 kinase, polypeptide 5	10402117	0.915881	0.247905	0.88219	0.299505
Rufy3	RUN and FYVE domain containing 3	10522976	1.06067	0.247905	1.0523	0.356194
Slc25a43	solute carrier family 25, member 43	10599207	1.12469	0.247905	1.11432	0.297786
Snrnp27	small nuclear ribonucleoprotein 27 (U4/U6.U5) [Source:MGI Symbol;Acc:MGI:1913868]	10339485	1.27287	0.247905	0.931159	0.814103
Sort1	sortilin 1	10495285	0.91049	0.247905	0.915076	0.285729
Strn	striatin, calmodulin binding protein	10452918	0.815658	0.247905	0.802578	0.362275
Tdrd5	tudor domain containing 5	10359118	1.19737	0.247905	1.03276	0.818532
Tiam1	T-cell lymphoma invasion and metastasis 1	10440738	0.940141	0.247905	1.01143	0.857177
Tnfaip1	tumor necrosis factor, alpha-induced protein 1 (endothelial)	10388869	0.912327	0.247905	0.930422	0.286725
U1	U1 spliceosomal RNA [Source:RFAM;Acc:RF00003]	10460052	1.13804	0.247905	1.15625	0.144692
Anapc1	anaphase promoting complex subunit 1 [Source:MGI Symbol;Acc:MGI:103097]	10341241	1.21979	0.248185	1.04426	0.848188
Perp	PERP, TP53 apoptosis effector	10361887	0.819262	0.248185	0.789353	0.300069
0610007P08Rik	RIKEN cDNA 0610007P08 gene	10405785	1.19146	0.249608	1.04757	0.575229
Cdk4	cyclin-dependent kinase 4	10366814	0.884826	0.249608	0.904182	0.337269
Cic	capicua homolog (Drosophila) [Source:MGI Symbol;Acc:MGI:1918972]	10338620	1.24079	0.249608	1.10333	0.555437
Fbxl7	F-box and leucine-rich repeat protein 7	10427898	1.0961	0.249608	1.03693	0.772643
Ak1	adenylate kinase 1	10471474	0.926997	0.250216	0.935164	0.310909
Gm12191	ribosomal protein L30 pseudogene	10606538	1.12001	0.250216	0.987718	0.883437
4631416L12Rik	RIKEN cDNA 4631416L12 gene	10492341	0.895629	0.250682	0.864737	0.20881
Cox18	COX18 cytochrome c oxidase assembly homolog (S. cerevisiae) [Source:MGI Symbol;Acc:MGI:2448532]	10339073	1.24248	0.250682	0.947889	0.627292
Emg1	EMG1 nucleolar protein homolog (S. cerevisiae)	10547758	0.925069	0.250682	0.953126	0.403418
Fryl	furry homolog-like (Drosophila) [Source:MGI Symbol;Acc:MGI:1919563]	10339759	1.2112	0.250682	1.06509	0.626608
Hdac5	histone deacetylase 5 [Source:MGI Symbol;Acc:MGI:1333784]	10342240	1.26497	0.250682	1.21479	0.309609
Ostb	organic solute transporter beta	10594519	1.13089	0.250682	1.11961	0.424192
Rnaseh2c	ribonuclease H2, subunit C	10460626	1.07245	0.250682	1.02964	0.640056
Scrt1	scratch homolog 1, zinc finger protein (Drosophila)	10429944	1.08112	0.250682	1.04635	0.470672
Smo	smoothened homolog (Drosophila)	10536917	0.91494	0.250682	0.955652	0.513582
Mir181a-2	microRNA 181a-2	10471878	1.1334	0.251083	1.02749	0.766855
Sar1a	SAR1 gene homolog A (S. cerevisiae) [Source:MGI Symbol;Acc:MGI:98230]	10344383	1.14088	0.251121	1.005	0.966742
4930449I24Rik	RIKEN cDNA 4930449I24 gene	10598169	1.3785	0.251288	1.28194	0.312295
Arl10	ADP-ribosylation factor-like 10	10405280	1.09174	0.251288	1.05554	0.655866
Copg	coatomer protein complex, subunit gamma [Source:MGI Symbol;Acc:MGI:1858696]	10339079	1.39473	0.251288	1.116	0.64656
Ctxn1	cortexin 1	10576854	0.892947	0.251288	0.912464	0.44048
Cxcl12	chemokine (C-X-C motif) ligand 12	10541075	1.1381	0.251288	1.05681	0.546065
Gm11382	predicted pseudogene 11382 [Source:MGI Symbol;Acc:MGI:3650578]	10408574	1.17449	0.251288	1.02102	0.732816
Gm16495	predicted gene 16495	10469577	1.45547	0.251288	1.0135	0.947552
Ino80c	INO80 complex subunit C	10457853	0.883036	0.251288	0.905158	0.299505
Mthfd1	methylenetetrahydrofolate dehydrogenase (NADP+ dependent), methenyltetrahydrofolate cyclohydrolase, formyltetrahydrofolate synthase	10396610	0.936151	0.251288	0.919769	0.340716
Psenen	presenilin enhancer 2 homolog (C. elegans) [Source:MGI Symbol;Acc:MGI:1913590]	10339173	1.35029	0.251288	0.986321	0.969037
Rrm2	ribonucleotide reductase M2	10394978	0.894611	0.251288	0.926136	0.535904
Sgk3	serum/glucocorticoid regulated kinase 3	10344750	0.839923	0.251288	0.819839	0.433303
Smyd5	SET and MYND domain containing 5	10539592	0.928551	0.251288	0.958014	0.614753
Stra6	stimulated by retinoic acid gene 6	10585803	0.818436	0.251288	0.883506	0.560664
Tcp11l1	t-complex 11 like 1	10485582	1.11582	0.251288	1.05845	0.487427
U4	U4 spliceosomal RNA [Source:RFAM;Acc:RF00015]	10576556	1.16194	0.251288	1.0326	0.768981
U6	U6 spliceosomal RNA [Source:RFAM;Acc:RF00026]	10532765	1.24207	0.251288	1.11243	0.619388
Usp27x	ubiquitin specific peptidase 27, X chromosome	10603312	1.08863	0.251288	1.06361	0.505645
Haus5	HAUS augmin-like complex, subunit 5 [Source:MGI Symbol;Acc:MGI:1919159]	10341028	1.17047	0.251997	1.07828	0.586765
Tspan18	tetraspanin 18	10485198	0.897206	0.252062	0.881619	0.286725
Phgdh	3-phosphoglycerate dehydrogenase	10558439	0.914635	0.253177	0.95789	0.450766
Rpl10a	ribosomal protein L10A	10410063	0.942976	0.253177	0.984053	0.819443
Adamts3	a disintegrin-like and metallopeptidase (reprolysin type) with thrombospondin type 1 motif, 3	10531173	0.794499	0.253684	0.738022	0.300069
Fam54b	family with sequence similarity 54, member B	10517263	0.947325	0.253684	0.944231	0.147685
---	---	10338059	1.0868	0.254603	0.988304	0.826722
Hmgb2	high mobility group box 2	10510172	0.811325	0.254603	0.908676	0.608127
Pck2	phosphoenolpyruvate carboxykinase 2 (mitochondrial)	10415248	1.10564	0.254603	1.08676	0.264648
Pcp4l1	Purkinje cell protein 4-like 1	10360053	0.783037	0.254603	0.829819	0.500307
Rpsa	ribosomal protein SA	10437934	0.906967	0.254886	0.960934	0.60882
Gm12191	ribosomal protein L30 pseudogene	10397699	1.12941	0.255404	0.993696	0.947204
Mdh2	malate dehydrogenase 2, NAD (mitochondrial)	10526381	0.947251	0.255404	0.975894	0.580671
Hrh3	histamine receptor H3	10490378	0.912808	0.255618	0.913432	0.362275
H2-Ke2	H2-K region expressed gene 2 [Source:MGI Symbol;Acc:MGI:95908]	10341963	1.14503	0.256209	0.998206	0.986976
Plekhh1	pleckstrin homology domain containing, family H (with MyTH4 domain) member 1	10396800	1.12928	0.256209	1.01891	0.908875
Crip2	cysteine rich protein 2	10398996	0.885274	0.256415	0.889678	0.35843
Elovl6	ELOVL family member 6, elongation of long chain fatty acids (yeast)	10495993	1.07339	0.256415	1.05696	0.440216
Fam102b	family with sequence similarity 102, member B	10501456	0.867797	0.256415	0.896544	0.400938
H2afz	H2A histone family, member Z	10540999	0.933939	0.256415	0.955101	0.400182
Htatip2	HIV-1 tat interactive protein 2, homolog (human)	10553403	1.0965	0.256415	1.03183	0.811586
U2	U2 spliceosomal RNA [Source:RFAM;Acc:RF00004]	10573075	1.14198	0.256415	1.15854	0.317524
Msc	musculin	10344929	1.19715	0.256967	1.05158	0.737934
Ahcyl1	S-adenosylhomocysteine hydrolase-like 1	10501143	1.06889	0.257261	1.05007	0.318788
Cacng7	calcium channel, voltage-dependent, gamma subunit 7	10569714	1.08203	0.257261	1.00698	0.953412
Zdbf2	zinc finger, DBF-type containing 2	10346878	1.07107	0.257261	1.03248	0.672397
Gsta2	glutathione S-transferase, alpha 2 (Yc2)	10595148	1.13296	0.258174	1.11928	0.174891
Luc7l2	LUC7-like 2 (S. cerevisiae)	10537397	1.08766	0.258399	1.01644	0.777231
Slitrk1	SLIT and NTRK-like family, member 1	10422240	1.06167	0.258399	1.05202	0.631324
Etl4	enhancer trap locus 4	10469581	1.13171	0.258617	1.04307	0.660597
Prph	peripherin	10426656	1.11836	0.258617	1.05864	0.494602
Zdhhc4	zinc finger, DHHC domain containing 4	10535458	0.889265	0.258617	0.876959	0.260896
Olfr1111	olfactory receptor 1111	10484664	1.20643	0.25869	1.08177	0.579728
Chordc1	cysteine and histidine-rich domain (CHORD)-containing, zinc-binding protein 1	10583347	1.16797	0.258703	1.07693	0.554428
D14Ertd668e	DNA segment, Chr 14, ERATO Doi 668, expressed	10420488	1.1622	0.258703	1.16512	0.314563
Ddb1	damage specific DNA binding protein 1 [Source:MGI Symbol;Acc:MGI:1202384]	10338463	0.85918	0.258703	0.978056	0.846162
Dnm3os	dynamin 3, opposite strand	10359504	1.18775	0.258703	0.982963	0.87681
Flrt3	fibronectin leucine rich transmembrane protein 3	10488147	0.891553	0.258703	0.893301	0.377026
Gm12191	ribosomal protein L30 pseudogene	10385570	1.13198	0.258703	0.985979	0.871387
Rab14	RAB14, member RAS oncogene family [Source:MGI Symbol;Acc:MGI:1915615]	10341376	0.943842	0.258703	1.00855	0.919795
U6	U6 spliceosomal RNA [Source:RFAM;Acc:RF00026]	10492165	1.31192	0.258703	1.10129	0.488057
Uba2	ubiquitin-like modifier activating enzyme 2	10562331	0.938732	0.258703	0.962215	0.449392
Alcam	activated leukocyte cell adhesion molecule	10439895	0.93801	0.259046	0.937737	0.406362
Anapc1	anaphase promoting complex subunit 1 [Source:MGI Symbol;Acc:MGI:103097]	10341209	1.21705	0.259046	1.03444	0.677927
Ano3	anoctamin 3	10485745	0.731804	0.259046	0.780462	0.413573
Car1	carbonic anhydrase 1	10497337	1.19569	0.259046	1.02202	0.868265
Elovl2	elongation of very long chain fatty acids (FEN1/Elo2, SUR4/Elo3, yeast)-like 2	10408838	0.869339	0.259046	0.847364	0.174653
Gm13498	predicted gene 13498	10472042	1.11498	0.259046	1.06693	0.286725
Jun	Jun oncogene	10514466	0.892645	0.259046	0.891305	0.299505
Slc12a8	solute carrier family 12 (potassium/chloride transporters), member 8	10435251	1.17558	0.259046	1.11805	0.380941
Zxdb	zinc finger, X-linked, duplicated B	10600819	0.94876	0.259046	0.962106	0.513582
Gm5187	predicted gene 5187 [Source:MGI Symbol;Acc:MGI:3644132]	10402604	1.2946	0.259308	1.06107	0.62655
AC122184.1	---	10554162	1.25355	0.259325	1.04222	0.730984
Cic	capicua homolog (Drosophila) [Source:MGI Symbol;Acc:MGI:1918972]	10341936	1.42634	0.259325	1.25185	0.413434
Ctnnb1	catenin (cadherin associated protein), beta 1	10590325	0.936769	0.259325	0.978432	0.440908
Dhx32	DEAH (Asp-Glu-Ala-His) box polypeptide 32	10568651	0.934816	0.259325	0.96243	0.600829
Gm4726	predicted gene 4726 [Source:MGI Symbol;Acc:MGI:3782906]	10603247	1.116	0.259325	1.06689	0.278531
Phyhip	phytanoyl-CoA hydroxylase interacting protein	10416273	0.943811	0.259325	0.950637	0.532273
Tra2a	transformer 2 alpha homolog (Drosophila)	10544638	1.15837	0.259325	0.997052	0.971463
SCARNA23	Small Cajal body specific RNA 23 [Source:RFAM;Acc:RF00427]	10342310	1.30348	0.260163	1.11938	0.626682
Usp22	ubiquitin specific peptidase 22	10386636	0.932092	0.260163	1.00256	0.967882
Scd3	stearoyl-coenzyme A desaturase 3	10463347	1.14524	0.260317	1.06596	0.606371
Ogdh	oxoglutarate dehydrogenase (lipoamide)	10374119	0.961564	0.260663	0.973084	0.614997
Psmd2	proteasome (prosome, macropain) 26S subunit, non-ATPase, 2	10362392	0.960501	0.260923	0.979008	0.499532
Abca9	ATP-binding cassette, sub-family A (ABC1), member 9	10392560	1.13576	0.261067	1.00033	0.998241
Arhgef17	Rho guanine nucleotide exchange factor (GEF) 17	10565935	0.975135	0.261067	0.983999	0.573117
Crispld2	cysteine-rich secretory protein LCCL domain containing 2	10575976	1.11661	0.261067	1.06007	0.473926
Eif3c	eukaryotic translation initiation factor 3, subunit C	10567941	0.922891	0.261067	0.962642	0.629592
Gnb2l1	guanine nucleotide binding protein (G protein), beta polypeptide 2 like 1	10375487	0.933116	0.261067	0.97022	0.561097
H3f3b	H3 histone, family 3B	10500896	0.907208	0.261067	0.951284	0.532806
Hcn4	hyperpolarization-activated, cyclic nucleotide-gated K+ 4	10585851	1.08776	0.261067	1.05278	0.599823
Inf2	inverted formin, FH2 and WH2 domain containing	10398831	0.82283	0.261067	0.825713	0.385389
Irf2	interferon regulatory factor 2	10571705	1.08947	0.261067	1.02093	0.730393
Jph1	junctophilin 1	10353311	0.912589	0.261067	0.903584	0.477131
Olfr564	olfactory receptor 564	10555744	1.18788	0.261067	1.16931	0.377273
Plcd1	phospholipase C, delta 1	10597575	0.918122	0.261067	0.939403	0.455532
Rgs7bp	regulator of G-protein signalling 7 binding protein	10411949	0.898923	0.261067	0.923586	0.399405
Rnf167	ring finger protein 167	10377927	0.948763	0.261067	0.975095	0.589467
Sv2c	synaptic vesicle glycoprotein 2c	10411274	0.84173	0.261067	0.896173	0.505929
1500003O03Rik	RIKEN cDNA 1500003O03 gene	10474977	1.04776	0.261103	1.0205	0.690029
Atp2b1	ATPase, Ca++ transporting, plasma membrane 1	10366004	0.913131	0.261103	0.91525	0.278531
Bicd1	bicaudal D homolog 1 (Drosophila)	10542896	1.06762	0.261103	1.04394	0.54076
Cic	capicua homolog (Drosophila) [Source:MGI Symbol;Acc:MGI:1918972]	10338688	0.556649	0.261103	0.757913	0.520818
Nmt1	N-myristoyltransferase 1 [Source:MGI Symbol;Acc:MGI:102579]	10342697	0.904608	0.261103	0.980918	0.837438
Slc38a3	solute carrier family 38, member 3	10596718	0.853961	0.261103	0.822582	0.0923653
Sncb	synuclein, beta	10409369	1.06357	0.261103	1.00587	0.967115
Stac	src homology three (SH3) and cysteine rich domain	10597309	1.22944	0.261103	1.13885	0.320938
Tmem196	transmembrane protein 196	10399212	1.12348	0.261103	1.07833	0.378984
Tubb2b	tubulin, beta 2B	10399419	0.918253	0.261103	0.989611	0.929506
U6	U6 spliceosomal RNA [Source:RFAM;Acc:RF00026]	10356401	1.25587	0.261103	0.984306	0.90936
U6	U6 spliceosomal RNA [Source:RFAM;Acc:RF00026]	10421922	1.08467	0.261103	1.05641	0.41409
Wdr20a	WD repeat domain 20A	10398562	1.06616	0.261103	1.00778	0.93763
4930544G11Rik	RIKEN cDNA 4930544G11 gene	10538829	1.20871	0.261191	1.12466	0.494523
Bend5	BEN domain containing 5	10507032	1.0929	0.261191	1.01861	0.847741
Helz	helicase with zinc finger domain	10382152	1.0525	0.261191	1.00569	0.890967
Ctdsp1	CTD (carboxy-terminal domain, RNA polymerase II, polypeptide A) small phosphatase 1	10347351	0.901768	0.261343	0.924706	0.442162
Copa	coatomer protein complex subunit alpha [Source:MGI Symbol;Acc:MGI:1334462]	10341735	1.11329	0.261456	0.982802	0.849953
Kcnv1	potassium channel, subfamily V, member 1	10428443	0.825861	0.261456	0.856045	0.468857
Rpl13	ribosomal protein L13	10492229	0.91305	0.261456	0.971182	0.644928
Thra	thyroid hormone receptor alpha	10381006	0.949713	0.261456	0.976512	0.631933
U6	U6 spliceosomal RNA [Source:RFAM;Acc:RF00026]	10597074	1.20821	0.261456	0.984153	0.881715
Tnfsf15	tumor necrosis factor (ligand) superfamily, member 15	10513722	1.17279	0.26152	1.08167	0.385296
4930579F01Rik	RIKEN cDNA 4930579F01 gene	10502395	1.19528	0.263249	1.10957	0.377553
Aldh3b2	aldehyde dehydrogenase 3 family, member B2	10460253	1.1025	0.263585	0.997719	0.97832
Gm5136	predicted gene 5136	10372338	1.15558	0.263585	1.07421	0.38585
Pfdn5	prefoldin 5 [Source:MGI Symbol;Acc:MGI:1928753]	10340557	1.40742	0.263585	1.10388	0.653357
Prmt5	protein arginine N-methyltransferase 5	10419759	0.939231	0.263585	0.961339	0.545468
Xpo7	exportin 7 [Source:MGI Symbol;Acc:MGI:1929705]	10343306	1.24083	0.263585	0.996143	0.982651
Gm10357	predicted gene 10357 [Source:MGI Symbol;Acc:MGI:3641865]	10407511	0.866929	0.263695	0.878874	0.355931
Mtm1	X-linked myotubular myopathy gene 1	10599976	1.09759	0.263695	1.06083	0.479357
4833423E24Rik	RIKEN cDNA 4833423E24 gene	10484520	1.32346	0.264504	1.12416	0.679694
Abhd16a	abhydrolase domain containing 16A [Source:MGI Symbol;Acc:MGI:99476]	10339538	1.1754	0.264504	1.02638	0.83281
Ano3	anoctamin 3	10485718	0.794554	0.264504	0.81564	0.465225
Ap1ar	adaptor-related protein complex 1 associated regulatory protein	10502058	0.963364	0.264504	0.96954	0.452001
AU022870	expressed sequence AU022870	10535508	0.938077	0.264504	0.923766	0.242969
Ddb1	damage specific DNA binding protein 1	10461497	0.952917	0.264504	0.995633	0.915246
Dscam	Down syndrome cell adhesion molecule	10441195	1.05704	0.264504	1.02866	0.853915
Eif5	eukaryotic translation initiation factor 5 [Source:MGI Symbol;Acc:MGI:95309]	10343309	1.2335	0.264504	1.13395	0.541583
Gm10220	predicted gene 10220	10528821	1.1746	0.264504	1.03466	0.698976
Gm12191	ribosomal protein L30 pseudogene	10499198	1.13456	0.264504	0.992064	0.932676
Gm7075	predicted gene 7075	10369748	1.07433	0.264504	1.01043	0.889262
Gm8761	predicted gene 8761 [Source:MGI Symbol;Acc:MGI:3646807]	10605559	1.1578	0.264504	0.998663	0.994126
Gps1	G protein pathway suppressor 1 [Source:MGI Symbol;Acc:MGI:2384801]	10343094	1.20128	0.264504	1.0172	0.897362
Hdac8	histone deacetylase 8	10606088	1.10196	0.264504	0.975202	0.646204
Hp1bp3	heterochromatin protein 1, binding protein 3 [Source:MGI Symbol;Acc:MGI:109369]	10342850	1.2103	0.264504	1.07902	0.640115
Huwe1	HECT, UBA and WWE domain containing 1 [Source:MGI Symbol;Acc:MGI:1926884]	10338679	1.38464	0.264504	1.07436	0.723621
Olfr387-ps1	olfactory receptor 387, pseudogene 1 [Source:MGI Symbol;Acc:MGI:3030221]	10378401	1.20302	0.264504	1.11527	0.397431
Pebp1	phosphatidylethanolamine binding protein 1	10533085	0.865953	0.264504	0.900073	0.408458
Ppp1r12b	protein phosphatase 1, regulatory (inhibitor) subunit 12B	10357954	1.07438	0.264504	0.968811	0.600822
Rnf220	ring finger protein 220 [Source:MGI Symbol;Acc:MGI:1913993]	10338396	0.921921	0.264504	0.931876	0.439942
Rpl13	ribosomal protein L13	10576210	0.91359	0.264504	0.96273	0.563203
Rpl13	ribosomal protein L13	10531340	0.913051	0.264504	0.971085	0.641409
Rprl2	ribonuclease P RNA-like 2	10491058	0.900911	0.264504	0.941658	0.555566
Smarcd3	SWI/SNF related, matrix associated, actin dependent regulator of chromatin, subfamily d, member 3	10528664	0.924504	0.264504	0.906681	0.361472
Tk1	thymidine kinase 1	10582809	1.14852	0.264504	1.08826	0.339521
U6	U6 spliceosomal RNA [Source:RFAM;Acc:RF00026]	10389625	1.32069	0.264504	1.08388	0.455532
Zdhhc20	zinc finger, DHHC domain containing 20	10420439	1.07779	0.264504	1.03751	0.514931
Zfp64	zinc finger protein 64	10490028	0.930875	0.264504	0.928674	0.286725
Snrpn	small nuclear ribonucleoprotein N	10564211	1.03321	0.264684	1.00694	0.888075
Cnbp	cellular nucleic acid binding protein	10546079	0.927352	0.264951	0.971346	0.657615
Gbf1	golgi-specific brefeldin A-resistance factor 1 [Source:MGI Symbol;Acc:MGI:1861607]	10338424	1.14513	0.264951	0.959768	0.733344
Calm1	calmodulin 1	10397752	0.967011	0.26534	0.993767	0.913295
Cars	cysteinyl-tRNA synthetase	10569458	1.06259	0.26534	1.0061	0.917844
Rfx3	regulatory factor X, 3 (influences HLA class II expression)	10466865	0.929981	0.26534	0.937362	0.413434
Tbl3	transducin (beta)-like 3 [Source:MGI Symbol;Acc:MGI:2384863]	10343018	0.775407	0.26534	0.882663	0.458334
Abhd16a	abhydrolase domain containing 16A [Source:MGI Symbol;Acc:MGI:99476]	10342301	1.25155	0.265569	0.944549	0.745141
Actg1	actin, gamma, cytoplasmic 1	10406417	0.940444	0.265569	0.990579	0.90332
Cadps	Ca2+-dependent secretion activator	10417628	1.06324	0.265569	1.04217	0.618748
Casc5	cancer susceptibility candidate 5	10474875	0.79361	0.265569	0.908587	0.671899
D730003I15Rik	RIKEN cDNA D730003I15 gene [Source:MGI Symbol;Acc:MGI:1925971]	10352722	1.12341	0.265569	1.02563	0.773321
Gm10471	predicted gene 10471	10528794	1.18787	0.265569	1.05702	0.574452
Heatr7a	HEAT repeat containing 7A	10424894	1.09824	0.265569	1.05453	0.442654
Lhfpl5	lipoma HMGIC fusion partner-like 5	10443383	1.11334	0.265569	1.07625	0.486321
Psma1	proteasome (prosome, macropain) subunit, alpha type 1 [Source:MGI Symbol;Acc:MGI:1347005]	10340338	1.30845	0.265569	1.14184	0.514616
Vmn2r86	vomeronasal 2, receptor 86	10373692	1.28679	0.265569	0.975809	0.86592
Tbl3	transducin (beta)-like 3 [Source:MGI Symbol;Acc:MGI:2384863]	10342630	1.2761	0.26558	1.02403	0.863834
Cat	catalase	10485466	0.879815	0.265635	0.881315	0.171051
Copa	coatomer protein complex subunit alpha [Source:MGI Symbol;Acc:MGI:1334462]	10342796	1.31819	0.265635	1.2155	0.264969
Scn1a	sodium channel, voltage-gated, type I, alpha	10483299	1.11259	0.265721	0.980616	0.866232
Fmo5	flavin containing monooxygenase 5	10494565	1.0754	0.265874	1.02105	0.707301
Szt2	seizure threshold 2	10515692	1.22079	0.265874	1.09509	0.594083
Grip2	glutamate receptor interacting protein 2	10546370	1.09402	0.266625	1.09252	0.226591
Mett11d1	methyltransferase 11 domain containing 1	10414594	1.08927	0.267817	1.0259	0.680332
---	---	10338068	1.32247	0.267893	1.09438	0.630458
Copa	coatomer protein complex subunit alpha [Source:MGI Symbol;Acc:MGI:1334462]	10339917	1.26561	0.267893	1.06804	0.775949
Cx3cl1	chemokine (C-X3-C motif) ligand 1	10574220	0.933087	0.267893	0.967879	0.676074
Hp1bp3	heterochromatin protein 1, binding protein 3 [Source:MGI Symbol;Acc:MGI:109369]	10338576	1.25912	0.267893	1.03877	0.852116
Kir3dl2	killer cell immunoglobulin-like receptor, three domains, long cytoplasmic tail, 2	10606870	1.16305	0.267893	1.16545	0.286725
Mir421	microRNA 421	10606182	1.17787	0.267893	1.07218	0.548096
Pomgnt1	protein O-linked mannose beta1,2-N-acetylglucosaminyltransferase	10507250	0.913502	0.267893	0.931459	0.300069
Sema4g	sema domain, immunoglobulin domain (Ig), transmembrane domain (TM) and short cytoplasmic domain, (semaphorin) 4G	10463430	1.1559	0.267893	1.07291	0.555437
Sh2b1	SH2B adaptor protein 1	10567903	1.08208	0.267893	1.04551	0.433303
Cd4	CD4 antigen	10547894	0.82774	0.268012	0.842565	0.574002
Gm9873	predicted gene 9873	10478924	1.19568	0.268051	1.05799	0.768601
Sytl1	synaptotagmin-like 1	10517009	1.09522	0.268051	1.04758	0.554306
Gm10130	predicted gene 10130 [Source:MGI Symbol;Acc:MGI:3642547]	10476941	0.79209	0.268127	0.942645	0.702842
9430015G10Rik	RIKEN cDNA 9430015G10 gene	10511298	1.12866	0.268158	1.0391	0.636899
Copa	coatomer protein complex subunit alpha [Source:MGI Symbol;Acc:MGI:1334462]	10340579	1.34763	0.268158	1.19656	0.493416
Gm16410	predicted gene 16410 [Source:MGI Symbol;Acc:MGI:3648382]	10601753	0.903089	0.268158	1.02275	0.851346
Iqgap2	IQ motif containing GTPase activating protein 2	10411235	0.786462	0.268158	0.874355	0.537334
Ogfr	opioid growth factor receptor	10479411	0.916662	0.268158	0.966475	0.622918
SCARNA17	small Cajal body-specific RNA 17 [Source:RFAM;Acc:RF00492]	10395250	1.12124	0.268158	1.03429	0.43472
Luzp1	leucine zipper protein 1	10517463	1.09657	0.268261	1.03442	0.44048
Mir686	microRNA 686 [Source:MGI Symbol;Acc:MGI:3629913]	10338901	1.38995	0.268261	1.14671	0.62306
Ppp1r14c	protein phosphatase 1, regulatory (inhibitor) subunit 14c	10367697	1.09092	0.268261	1.02827	0.8076
Gm732	predicted gene 732	10606386	1.24929	0.268298	1.05808	0.700783
Tmtc1	transmembrane and tetratricopeptide repeat containing 1	10549420	0.91339	0.268316	0.921926	0.454525
Cpsf7	cleavage and polyadenylation specific factor 7 [Source:MGI Symbol;Acc:MGI:1917826]	10338972	1.21463	0.268347	1.16414	0.278531
Mxi1	Max interacting protein 1	10468517	1.12681	0.269307	1.08435	0.34813
Sox4	SRY-box containing gene 4	10408450	0.889831	0.269307	0.889286	0.300069
U6	U6 spliceosomal RNA [Source:RFAM;Acc:RF00026]	10374350	1.27686	0.269307	1.04367	0.54132
U6	U6 spliceosomal RNA [Source:RFAM;Acc:RF00026]	10491081	1.15914	0.269478	1.01302	0.932036
Gm6274	predicted gene 6274 [Source:MGI Symbol;Acc:MGI:3645367]	10599205	0.821171	0.269541	0.911028	0.574896
Rpsa	ribosomal protein SA	10502787	0.912829	0.269541	0.96386	0.604215
Sec61a2	Sec61, alpha subunit 2 (S. cerevisiae)	10479887	1.11656	0.269541	1.03344	0.69519
Smg1	SMG1 homolog, phosphatidylinositol 3-kinase-related kinase (C. elegans)	10567229	1.0656	0.269541	1.02922	0.477637
Plin4	perilipin 4	10451932	1.2388	0.269816	1.32865	0.158878
Parp11	poly (ADP-ribose) polymerase family, member 11	10542040	0.947611	0.270189	0.9538	0.318317
Ddb1	damage specific DNA binding protein 1 [Source:MGI Symbol;Acc:MGI:1202384]	10342182	1.5104	0.270646	1.0868	0.782066
Adra2a	adrenergic receptor, alpha 2a	10464030	1.10709	0.270682	1.08603	0.340543
Acvr1c	activin A receptor, type IC	10482814	0.789562	0.270745	0.829434	0.459471
Cdc42ep4	CDC42 effector protein (Rho GTPase binding) 4	10392735	0.928059	0.270745	0.909191	0.299505
Copa	coatomer protein complex subunit alpha [Source:MGI Symbol;Acc:MGI:1334462]	10338992	1.19708	0.271121	1.12369	0.450532
Gm9816	predicted pseudogene 9816 [Source:MGI Symbol;Acc:MGI:3704465]	10340887	1.33895	0.271121	0.982733	0.96398
Gm9930	predicted gene 9930	10367770	1.28638	0.271121	1.06513	0.719564
Hcn3	hyperpolarization-activated, cyclic nucleotide-gated K+ 3	10499493	1.08782	0.271121	1.07271	0.369788
Hdac5	histone deacetylase 5 [Source:MGI Symbol;Acc:MGI:1333784]	10341911	1.36229	0.271121	1.12938	0.649769
Hp1bp3	heterochromatin protein 1, binding protein 3 [Source:MGI Symbol;Acc:MGI:109369]	10343382	1.4659	0.271121	0.955173	0.855845
Mospd1	motile sperm domain containing 1	10604630	0.878116	0.271121	0.836197	0.158878
mt-Tp	mitochondrially encoded tRNA proline [Source:MGI Symbol;Acc:MGI:102478]	10598091	1.14659	0.271121	0.984884	0.890606
Pdpn	podoplanin	10518147	0.896311	0.271121	0.882431	0.357888
---	---	10338041	1.17625	0.27197	0.944981	0.494523
2610019F03Rik	RIKEN cDNA 2610019F03 gene	10577226	0.877418	0.27197	0.881339	0.299505
5031410I06Rik	RIKEN cDNA 5031410I06 gene	10528815	1.16829	0.27197	1.04955	0.570057
AC120367.1	---	10551250	1.32817	0.27197	1.03164	0.884763
Aif1l	allograft inflammatory factor 1-like	10471247	0.87158	0.27197	0.881227	0.233305
Anapc2	anaphase promoting complex subunit 2 [Source:MGI Symbol;Acc:MGI:2139135]	10339586	1.19689	0.27197	1.11325	0.52785
Arhgap24	Rho GTPase activating protein 24	10523579	1.13388	0.27197	1.10815	0.526185
Atad2b	ATPase family, AAA domain containing 2B	10394381	1.11515	0.27197	1.01087	0.899659
AU021092	expressed sequence AU021092	10437552	1.12303	0.27197	1.06304	0.517626
Copa	coatomer protein complex subunit alpha [Source:MGI Symbol;Acc:MGI:1334462]	10339935	1.26299	0.27197	0.994677	0.989764
D630039A03Rik	RIKEN cDNA D630039A03 gene	10513190	1.09437	0.27197	1.04825	0.622203
Elp4	elongation protein 4 homolog (S. cerevisiae)	10485656	0.926551	0.27197	0.910583	0.171051
Fam131c	family with sequence similarity 131, member C	10509985	1.15331	0.27197	1.09327	0.437735
Gltscr2	glioma tumor suppressor candidate region gene 2	10560181	0.941246	0.27197	0.941083	0.368068
Hdac5	histone deacetylase 5 [Source:MGI Symbol;Acc:MGI:1333784]	10340284	1.18884	0.27197	1.02246	0.886251
Kcne1l	potassium voltage-gated channel, Isk-related family, member 1-like, pseudogene	10607085	0.837473	0.27197	0.8388	0.181116
Lgals8	lectin, galactose binding, soluble 8	10407766	1.06817	0.27197	1.03933	0.636802
Ndufb3	NADH dehydrogenase (ubiquinone) 1 beta subcomplex 3	10346544	1.09215	0.27197	1.02428	0.744777
Nmt1	N-myristoyltransferase 1 [Source:MGI Symbol;Acc:MGI:102579]	10339640	1.23173	0.27197	0.977785	0.86411
Pabpn1	poly(A) binding protein, nuclear 1 [Source:MGI Symbol;Acc:MGI:1859158]	10342111	1.29838	0.27197	1.15429	0.515838
Rasgrp2	RAS, guanyl releasing protein 2	10460968	0.757708	0.27197	0.782803	0.500547
Rnf220	ring finger protein 220 [Source:MGI Symbol;Acc:MGI:1913993]	10338285	1.20771	0.27197	0.988242	0.939422
Rpa3	replication protein A3	10543114	0.730277	0.27197	0.861763	0.689761
Sar1a	SAR1 gene homolog A (S. cerevisiae) [Source:MGI Symbol;Acc:MGI:98230]	10341193	1.24279	0.27197	1.10221	0.499813
Scd1	stearoyl-Coenzyme A desaturase 1	10467979	1.09504	0.27197	1.02522	0.890967
Synpr	synaptoporin	10412719	0.838032	0.27197	0.836146	0.429338
Tdg	thymine DNA glycosylase	10368883	0.936385	0.27197	0.963526	0.58877
Tmeff2	transmembrane protein with EGF-like and two follistatin-like domains 2	10346150	1.06896	0.27197	1.03033	0.785566
U5	U5 spliceosomal RNA [Source:RFAM;Acc:RF00020]	10352945	0.911477	0.27197	0.876111	0.278531
U6	U6 spliceosomal RNA [Source:RFAM;Acc:RF00026]	10509856	1.17916	0.27197	0.964334	0.682721
U6	U6 spliceosomal RNA [Source:RFAM;Acc:RF00026]	10508725	1.22383	0.27197	1.0871	0.579398
Zkscan1	zinc finger with KRAB and SCAN domains 1	10526726	0.960154	0.27197	1.00014	0.99709
2610528E23Rik	RIKEN cDNA 2610528E23 gene	10440077	0.945155	0.272121	0.962385	0.490196
4933433P14Rik	RIKEN cDNA 4933433P14 gene	10398124	1.06707	0.272121	1.07444	0.247623
7SK	7SK RNA [Source:RFAM;Acc:RF00100]	10445542	0.854013	0.272121	0.962827	0.907489
Abhd16a	abhydrolase domain containing 16A [Source:MGI Symbol;Acc:MGI:99476]	10343396	1.19201	0.272121	1.00064	0.996854
Atp6v0d1	ATPase, H+ transporting, lysosomal V0 subunit D1 [Source:MGI Symbol;Acc:MGI:1201778]	10339341	1.13718	0.272121	1.02113	0.867438
Bag5	BCL2-associated athanogene 5	10402715	0.920957	0.272121	0.90443	0.299505
Ell2	elongation factor RNA polymerase II 2	10406254	1.08867	0.272121	1.02912	0.673453
Fbxl16	F-box and leucine-rich repeat protein 16	10442887	0.894241	0.272121	0.907009	0.414785
Gbf1	golgi-specific brefeldin A-resistance factor 1 [Source:MGI Symbol;Acc:MGI:1861607]	10339729	1.10593	0.272121	1.04716	0.682227
Gm13949	predicted gene 13949	10414929	1.23627	0.272121	1.11957	0.299505
Hdac5	histone deacetylase 5 [Source:MGI Symbol;Acc:MGI:1333784]	10344288	1.37983	0.272121	1.07752	0.80917
Hp1bp3	heterochromatin protein 1, binding protein 3 [Source:MGI Symbol;Acc:MGI:109369]	10341577	1.16828	0.272121	0.995257	0.962504
Htr5a	5-hydroxytryptamine (serotonin) receptor 5A	10520355	1.15422	0.272121	1.10937	0.51689
Ncstn	nicastrin	10360205	0.936536	0.272121	0.941767	0.357888
Nrsn2	neurensin 2	10488617	1.11633	0.272121	1.0646	0.612338
Pkm2	pyruvate kinase, muscle	10585932	0.940758	0.272121	0.997685	0.976284
Prpf8	pre-mRNA processing factor 8	10378579	0.952595	0.272121	0.982256	0.507576
Tacr1	tachykinin receptor 1	10539244	0.89372	0.272121	0.996863	0.986403
Xylb	xylulokinase homolog (H. influenzae)	10590149	0.888558	0.272121	0.857257	0.310909
Gm9753	predicted gene 9753	10445235	1.26049	0.272441	1.06954	0.626095
Alms1	Alstrom syndrome 1 homolog (human)	10539640	1.1373	0.272512	1.02985	0.767941
U4	U4 spliceosomal RNA [Source:RFAM;Acc:RF00015]	10466404	1.07613	0.272532	1.09884	0.318788
Gm10038	predicted gene 10038 [Source:MGI Symbol;Acc:MGI:3708662]	10474169	1.19227	0.273651	1.04883	0.560237
Ythdf1	YTH domain family 1 [Source:MGI Symbol;Acc:MGI:1917431]	10343159	1.3224	0.273821	1.07919	0.67768
Raf1	v-raf-leukemia viral oncogene 1	10540931	0.923699	0.273961	0.946763	0.500164
Efr3b	EFR3 homolog B (S. cerevisiae)	10399234	0.93829	0.274007	0.943346	0.41111
BC003266	cDNA sequence BC003266	10508269	1.07981	0.274412	0.995817	0.959749
Gm10471	predicted gene 10471	10528810	1.17055	0.274412	1.04536	0.586527
Gm15204	predicted gene 15204 [Source:MGI Symbol;Acc:MGI:3648402]	10603005	1.13668	0.274412	1.15294	0.369788
Copa	coatomer protein complex subunit alpha [Source:MGI Symbol;Acc:MGI:1334462]	10343463	1.30274	0.274816	1.27947	0.310909
Dusp11	dual specificity phosphatase 11 (RNA/RNP complex 1-interacting)	10545897	1.14479	0.274816	1.08682	0.303927
Gria2	glutamate receptor, ionotropic, AMPA2 (alpha 2)	10498885	1.05872	0.274816	1.03175	0.6121
Gm12369	predicted gene 12369 [Source:MGI Symbol;Acc:MGI:3652093]	10512057	1.15521	0.274842	1.04715	0.450532
Ripk3	receptor-interacting serine-threonine kinase 3	10420198	1.14607	0.274842	1.03543	0.705433
Gm10785	predicted gene 10785	10436890	1.20437	0.276054	0.921757	0.617357
Fasn	fatty acid synthase	10393970	0.914631	0.2761	0.959863	0.484038
U6	U6 spliceosomal RNA [Source:RFAM;Acc:RF00026]	10374448	1.39939	0.276399	1.09111	0.724292
Olfr160	olfactory receptor 160	10592362	1.19855	0.277612	1.14051	0.393983
Rab7	RAB7, member RAS oncogene family [Source:MGI Symbol;Acc:MGI:105068]	10342860	0.961126	0.277612	0.98603	0.860662
---	---	10338017	1.1327	0.277806	0.953019	0.582349
Copa	coatomer protein complex subunit alpha [Source:MGI Symbol;Acc:MGI:1334462]	10342304	1.18102	0.277806	0.969089	0.88678
Fkbp10	FK506 binding protein 10	10381122	0.917226	0.277806	0.891335	0.285729
Gm9895	predicted gene 9895	10462343	1.15705	0.277806	1.17343	0.286725
Rnf220	ring finger protein 220 [Source:MGI Symbol;Acc:MGI:1913993]	10342009	2.11009	0.277806	1.82059	0.328985
Ythdf1	YTH domain family 1 [Source:MGI Symbol;Acc:MGI:1917431]	10343158	1.38353	0.277806	0.954878	0.881679
D430042O09Rik	RIKEN cDNA D430042O09 gene	10557355	0.841136	0.278434	0.907001	0.455532
U6	U6 spliceosomal RNA [Source:RFAM;Acc:RF00026]	10523754	1.21571	0.278434	1.00534	0.976284
Vgll4	vestigial like 4 (Drosophila)	10547009	0.894926	0.278434	0.881988	0.337464
3110007F17Rik	RIKEN cDNA 3110007F17 gene	10601595	1.21856	0.279044	1.07144	0.599776
Alpl	alkaline phosphatase, liver/bone/kidney	10517587	0.878544	0.279044	0.841037	0.174653
Ap2a2	adaptor protein complex AP-2, alpha 2 subunit	10558971	0.954503	0.279044	0.989188	0.878695
Gm12191	ribosomal protein L30 pseudogene	10537349	1.12395	0.279044	0.991802	0.929294
Gm98	predicted gene 98	10465916	1.12681	0.279044	1.0687	0.657479
Hspa8	heat shock protein 8	10528021	1.05589	0.279044	1.0311	0.524556
Itch	itchy, E3 ubiquitin protein ligase [Source:MGI Symbol;Acc:MGI:1202301]	10343903	1.16796	0.279044	1.09421	0.613713
Kcnj6	potassium inwardly-rectifying channel, subfamily J, member 6	10441073	1.12149	0.279044	1.07897	0.452915
Mid1	midline 1	10603208	1.45944	0.279044	1.09081	0.791006
mt-Ta	mitochondrially encoded tRNA alanine [Source:MGI Symbol;Acc:MGI:102491]	10598079	1.67503	0.279044	1.05123	0.916386
Rab7	RAB7, member RAS oncogene family [Source:MGI Symbol;Acc:MGI:105068]	10343177	1.24859	0.279044	1.0077	0.967882
Sstr1	somatostatin receptor 1	10395889	1.10778	0.279044	1.0637	0.550972
Synj2bp	synaptojanin 2 binding protein	10401322	1.09116	0.279044	0.976536	0.742008
Vipr1	vasoactive intestinal peptide receptor 1	10590365	0.883798	0.279044	0.973199	0.83987
Xlr4b	X-linked lymphocyte-regulated 4B	10600131	1.23604	0.279044	1.10449	0.554973
Gpr83	G protein-coupled receptor 83	10583286	0.900441	0.279345	0.954076	0.800652
Lphn2	latrophilin 2	10502772	0.875605	0.280021	0.922678	0.52959
Acy1	aminoacylase 1	10596465	0.916406	0.280219	0.952409	0.599823
Ssr3	signal sequence receptor, gamma [Source:MGI Symbol;Acc:MGI:1914687]	10342548	1.1343	0.280219	1.00771	0.957042
Asxl3	additional sex combs like 3 (Drosophila)	10454235	1.07601	0.280378	1.04388	0.671061
Defb7	defensin beta 7	10570627	0.798233	0.280378	1.00559	0.984838
SNORA42	Small nucleolar RNA SNORA42/SNORA80 family [Source:RFAM;Acc:RF00406]	10573112	1.10891	0.280378	1.07551	0.404388
Stat4	signal transducer and activator of transcription 4	10346168	1.18076	0.280378	1.03736	0.796119
Xdh	xanthine dehydrogenase	10452815	1.18993	0.280378	1.16549	0.442162
Olfr898	olfactory receptor 898	10584399	1.21796	0.280446	1.07975	0.645595
Gpr17	G protein-coupled receptor 17	10457963	0.915295	0.280539	0.863333	0.260896
Anapc2	anaphase promoting complex subunit 2 [Source:MGI Symbol;Acc:MGI:2139135]	10340427	0.910752	0.28062	1.0042	0.968561
Gbf1	golgi-specific brefeldin A-resistance factor 1 [Source:MGI Symbol;Acc:MGI:1861607]	10340638	0.727614	0.28062	1.06677	0.897264
Gbf1	golgi-specific brefeldin A-resistance factor 1 [Source:MGI Symbol;Acc:MGI:1861607]	10340639	1.19441	0.28062	1.06061	0.590037
Gpam	glycerol-3-phosphate acyltransferase, mitochondrial	10468533	0.925936	0.28062	0.904129	0.0244818
Hp1bp3	heterochromatin protein 1, binding protein 3 [Source:MGI Symbol;Acc:MGI:109369]	10343832	1.58175	0.28062	1.35867	0.297786
Itch	itchy, E3 ubiquitin protein ligase [Source:MGI Symbol;Acc:MGI:1202301]	10341968	1.39516	0.28062	1.01287	0.973931
LOC100505091	hypothetical protein LOC100505091	10447933	1.15572	0.28062	1.0552	0.561423
Pgam1	phosphoglycerate mutase 1	10497321	0.950817	0.28062	0.987717	0.861926
Rpl13	ribosomal protein L13	10503249	0.921911	0.28062	0.964464	0.591978
Stx16	syntaxin 16	10479087	1.05392	0.28062	1.02767	0.49318
U6	U6 spliceosomal RNA [Source:RFAM;Acc:RF00026]	10340049	1.31171	0.28062	0.960518	0.796305
U6	U6 spliceosomal RNA [Source:RFAM;Acc:RF00026]	10440619	1.28344	0.280809	1.05376	0.719417
Canx	calnexin [Source:MGI Symbol;Acc:MGI:88261]	10343320	1.15759	0.280905	1.11328	0.477637
Folh1	folate hydrolase	10565401	1.14865	0.281079	1.13629	0.380941
Fbxo31	F-box protein 31	10582231	0.950522	0.281645	0.935933	0.198916
Actg1	actin, gamma, cytoplasmic 1	10393754	0.948801	0.281993	0.987676	0.84546
Itch	itchy, E3 ubiquitin protein ligase [Source:MGI Symbol;Acc:MGI:1202301]	10340644	1.24465	0.281993	0.978772	0.882597
Taok2	TAO kinase 2	10568078	0.954541	0.281993	0.972816	0.52567
Ttc21b	tetratricopeptide repeat domain 21B	10483264	1.09158	0.281993	1.01748	0.819835
1700128F08Rik	U1-snRNP binding protein homolog pseudogene	10583159	1.25432	0.282104	0.997359	0.982292
Arhgap19	Rho GTPase activating protein 19	10467637	0.900462	0.282104	0.879156	0.174653
Canx	calnexin [Source:MGI Symbol;Acc:MGI:88261]	10341301	1.36065	0.282104	1.1811	0.500547
Cic	capicua homolog (Drosophila) [Source:MGI Symbol;Acc:MGI:1918972]	10338272	1.19576	0.282104	1.06093	0.652676
Gm12191	ribosomal protein L30 pseudogene	10606255	1.1223	0.282104	0.990685	0.915622
Gm16088	predicted gene 16088 [Source:MGI Symbol;Acc:MGI:3801900]	10499967	1.28298	0.282104	1.06111	0.716806
Itch	itchy, E3 ubiquitin protein ligase [Source:MGI Symbol;Acc:MGI:1202301]	10342311	1.64001	0.282104	1.13415	0.708697
Myt1	myelin transcription factor 1	10479698	1.08355	0.282104	1.08159	0.393983
Parn	poly(A)-specific ribonuclease (deadenylation nuclease)	10437778	0.916967	0.282104	0.941401	0.447271
Pnma5	paraneoplastic antigen family 5	10604982	1.20629	0.282104	1.1385	0.368277
Psap	prosaposin [Source:MGI Symbol;Acc:MGI:97783]	10341115	0.941465	0.282104	0.970166	0.51038
Rbbp4	retinoblastoma binding protein 4	10516576	0.939093	0.282104	1.00631	0.92288
Rpsa	ribosomal protein SA	10590253	0.941785	0.282104	0.990706	0.877476
Smad4	MAD homolog 4 (Drosophila)	10459705	0.940933	0.282104	0.946382	0.260896
Mki67ip	Mki67 (FHA domain) interacting nucleolar phosphoprotein	10349239	0.9168	0.282844	0.928829	0.317086
Hp1bp3	heterochromatin protein 1, binding protein 3 [Source:MGI Symbol;Acc:MGI:109369]	10338800	1.15226	0.2829	1.02066	0.819129
Mir680-2	microRNA 680-2	10602221	1.22802	0.2829	1.00305	0.982686
Pcdh9	protocadherin 9	10421924	1.06088	0.2829	1.05273	0.406699
Gm5970	predicted gene 5970 [Source:MGI Symbol;Acc:MGI:3646761]	10456289	1.21278	0.284186	1.07279	0.49607
Dcxr	dicarbonyl L-xylulose reductase	10393926	1.05784	0.285485	1.05072	0.373271
Gbf1	golgi-specific brefeldin A-resistance factor 1 [Source:MGI Symbol;Acc:MGI:1861607]	10342026	1.32942	0.285485	1.05717	0.634845
Gm1524	predicted gene 1524	10545210	1.2977	0.285485	1.13477	0.499532
Fxyd1	FXYD domain-containing ion transport regulator 1	10562211	0.829796	0.286182	0.845759	0.441322
H2afj	H2A histone family, member J	10542397	0.944779	0.286182	0.991958	0.910138
1700040L02Rik	RIKEN cDNA 1700040L02 gene	10369806	0.704499	0.286362	0.659196	0.31916
2510006D16Rik	RIKEN cDNA 2510006D16 gene [Source:MGI Symbol;Acc:MGI:1924049]	10341071	1.4403	0.286362	1.11036	0.706826
Tmem145	transmembrane protein 145	10551104	1.20295	0.286362	1.0614	0.803114
Zfp365	zinc finger protein 365	10369783	0.878245	0.286362	0.903153	0.440296
U6	U6 spliceosomal RNA [Source:RFAM;Acc:RF00026]	10361356	1.23779	0.286741	1.1712	0.208063
Gm16088	predicted gene 16088 [Source:MGI Symbol;Acc:MGI:3801900]	10344614	1.23037	0.287102	1.06148	0.674984
Mki67	antigen identified by monoclonal antibody Ki 67	10568714	0.834493	0.287102	0.828135	0.472812
1700042B14Rik	RIKEN cDNA 1700042B14 gene	10607459	1.20902	0.287119	1.03986	0.789844
Cdh13	cadherin 13	10575844	0.909318	0.287119	0.955669	0.550167
Celsr1	cadherin, EGF LAG seven-pass G-type receptor 1 (flamingo homolog, Drosophila)	10431229	0.899202	0.287119	0.923329	0.509229
Copa	coatomer protein complex subunit alpha [Source:MGI Symbol;Acc:MGI:1334462]	10343703	1.32912	0.287119	1.15976	0.566722
Fbxo36	F-box protein 36	10347910	0.849805	0.287119	0.82822	0.356413
Lrrc29	leucine rich repeat containing 29	10581214	1.15612	0.287119	1.07751	0.342385
Lrrc42	leucine rich repeat containing 42	10514902	0.935211	0.287119	0.965174	0.513582
Lrrfip2	leucine rich repeat (in FLII) interacting protein 2	10589723	1.0868	0.287119	1.00845	0.903961
Mtap7	microtubule-associated protein 7	10361956	1.09534	0.287119	1.07162	0.42506
Tor1a	torsin family 1, member A (torsin A)	10481525	0.951405	0.287119	1.00095	0.98994
Pcdh15	protocadherin 15	10363921	1.12158	0.287149	1.00909	0.949613
Dpm2	dolichol-phosphate (beta-D) mannosyltransferase 2 [Source:MGI Symbol;Acc:MGI:1330238]	10344048	1.25145	0.287621	1.20278	0.264648
Hey1	hairy/enhancer-of-split related with YRPW motif 1	10497203	0.883171	0.287621	0.923973	0.467854
P4ha2	procollagen-proline, 2-oxoglutarate 4-dioxygenase (proline 4-hydroxylase), alpha II polypeptide	10376074	1.0739	0.287621	1.03778	0.579728
1700018A14Rik	RIKEN cDNA 1700018A14 gene	10455531	1.13348	0.287702	1.13969	0.286725
3110007F17Rik	RIKEN cDNA 3110007F17 gene	10601598	1.2008	0.287702	1.06453	0.635942
Chmp4b	chromatin modifying protein 4B	10477572	0.936977	0.287702	0.93567	0.174891
Ckap2l	cytoskeleton associated protein 2-like	10487577	0.832902	0.287702	0.904812	0.477855
Klhl32	kelch-like 32 (Drosophila)	10511819	1.08504	0.287702	1.01308	0.91417
Mdga2	MAM domain containing glycosylphosphatidylinositol anchor 2	10400609	1.06392	0.287702	1.03412	0.622918
Psph	phosphoserine phosphatase [Source:MGI Symbol;Acc:MGI:97788]	10343829	1.25381	0.287702	0.979828	0.913775
Rufy2	RUN and FYVE domain-containing 2	10363599	1.06087	0.287702	0.993954	0.927399
2510006D16Rik	RIKEN cDNA 2510006D16 gene [Source:MGI Symbol;Acc:MGI:1924049]	10343679	1.27827	0.287722	1.0051	0.981334
BC018507	cDNA sequence BC018507	10410475	1.15385	0.287913	1.01598	0.800665
Crym	crystallin, mu	10567546	0.742498	0.287913	0.855145	0.646467
Dctpp1	dCTP pyrophosphatase 1	10568217	0.925549	0.287913	0.941808	0.513582
Foxm1	forkhead box M1	10542079	0.886952	0.287913	0.917206	0.414341
Lrrc4	leucine rich repeat containing 4	10543544	0.953446	0.287913	0.964255	0.492144
SNORA13	Small nucleolar RNA SNORA13 [Source:RFAM;Acc:RF00396]	10556295	1.14465	0.287913	1.06167	0.44048
Uba6	ubiquitin-like modifier activating enzyme 6	10530910	1.111	0.288085	1.13004	0.278531
AL672284.1	---	10602825	1.21256	0.288553	0.997845	0.990697
Fryl	furry homolog-like (Drosophila) [Source:MGI Symbol;Acc:MGI:1919563]	10339654	1.55114	0.288553	1.03872	0.929506
Hcn1	hyperpolarization-activated, cyclic nucleotide-gated K+ 1	10407337	1.09657	0.288553	1.07935	0.55872
Hp1bp3	heterochromatin protein 1, binding protein 3 [Source:MGI Symbol;Acc:MGI:109369]	10342679	1.31449	0.288553	1.03557	0.843376
Itch	itchy, E3 ubiquitin protein ligase [Source:MGI Symbol;Acc:MGI:1202301]	10342010	2.29776	0.288553	0.893983	0.822213
Sipa1l1	signal-induced proliferation-associated 1 like 1	10397002	0.958151	0.288553	0.999242	0.994624
Snora43	small nucleolar RNA, H/ACA box 43	10481101	1.10022	0.288553	1.08554	0.174653
3110007F17Rik	RIKEN cDNA 3110007F17 gene	10601588	1.20385	0.288611	1.07661	0.498576
Adam4	a disintegrin and metallopeptidase domain 4	10401320	1.346	0.288611	1.02493	0.855449
B230314M03Rik	RIKEN cDNA B230314M03 gene	10514926	1.09929	0.288611	1.02033	0.821817
Gm10025	predicted gene 10025 [Source:MGI Symbol;Acc:MGI:3708717]	10521822	1.09177	0.288611	1.08262	0.59056
Gm10067	predicted gene 10067	10576944	1.17231	0.288611	1.12519	0.457069
Gm13033	prostaglandin-endoperoxide synthase 2 pseudogene	10508770	1.1798	0.288611	1.07483	0.501827
Magee2	melanoma antigen, family E, 2	10606248	1.07564	0.288611	1.01556	0.913812
Clec2i	C-type lectin domain family 2, member i	10542120	1.15638	0.288742	1.06258	0.653357
Gm9968	predicted gene 9968 [Source:MGI Symbol;Acc:MGI:3642146]	10439523	1.14322	0.288742	1.01416	0.918465
---	---	10338036	1.15113	0.288792	0.97786	0.851707
Mir686	microRNA 686 [Source:MGI Symbol;Acc:MGI:3629913]	10344435	1.43028	0.288792	1.54583	0.400812
Bmp4	bone morphogenetic protein 4	10419261	0.839823	0.288818	0.805105	0.20881
Golm1	golgi membrane protein 1 [Source:MGI Symbol;Acc:MGI:1917329]	10339561	1.2214	0.288818	1.06704	0.717125
Ina	internexin neuronal intermediate filament protein, alpha	10463737	1.09859	0.288818	1.04066	0.766855
Mir690	microRNA 690	10438813	1.30541	0.288818	1.0426	0.811271
Htr1a	5-hydroxytryptamine (serotonin) receptor 1A	10407034	1.12159	0.28894	1.07044	0.367392
Klf13	Kruppel-like factor 13	10564290	1.0921	0.289384	1.08547	0.198916
Homez	homeodomain leucine zipper-encoding gene	10419867	1.07579	0.289532	1.07688	0.344999
Mir196a-2	microRNA 196a-2	10427284	0.766416	0.289532	1.10259	0.786883
Anks6	ankyrin repeat and sterile alpha motif domain containing 6	10512830	1.10413	0.28989	1.03272	0.690542
Canx	calnexin [Source:MGI Symbol;Acc:MGI:88261]	10342069	1.23365	0.28989	1.15874	0.407098
Capza2	capping protein (actin filament) muscle Z-line, alpha 2	10536527	0.916267	0.28989	0.950026	0.532924
Ccdc92	coiled-coil domain containing 92	10533869	1.06243	0.28989	1.04205	0.514002
Cd24a	CD24a antigen	10362896	0.776194	0.28989	0.786856	0.460307
Cd36	CD36 antigen	10528207	1.26675	0.28989	1.21459	0.340543
Cdk1	cyclin-dependent kinase 1	10369815	0.861084	0.28989	0.894532	0.450532
Copa	coatomer protein complex subunit alpha [Source:MGI Symbol;Acc:MGI:1334462]	10343145	1.24968	0.28989	0.980772	0.947086
Cypt3	cysteine-rich perinuclear theca 3	10602719	1.24017	0.28989	1.12779	0.47491
Dchs1	dachsous 1 (Drosophila)	10566543	0.816382	0.28989	0.873894	0.450532
Elfn1	leucine rich repeat and fibronectin type III, extracellular 1	10526968	1.09954	0.28989	1.02637	0.860166
Foxf2	forkhead box F2	10404404	1.11675	0.28989	0.941975	0.6121
Fubp1	far upstream element (FUSE) binding protein 1	10496892	1.06588	0.28989	1.03127	0.441971
Gm11979	predicted gene 11979 [Source:MGI Symbol;Acc:MGI:3650694]	10384221	1.15568	0.28989	1.05897	0.518951
Gm12696	predicted gene 12696 [Source:MGI Symbol;Acc:MGI:3649288]	10608665	1.05247	0.28989	1.0353	0.476578
Hp1bp3	heterochromatin protein 1, binding protein 3 [Source:MGI Symbol;Acc:MGI:109369]	10338797	1.41198	0.28989	0.888633	0.639864
Hspa4l	heat shock protein 4 like	10491780	1.08484	0.28989	1.07997	0.289394
Itsn1	intersectin 1 (SH3 domain protein 1A)	10436892	1.03857	0.28989	1.01025	0.812807
Kcna7	potassium voltage-gated channel, shaker-related subfamily, member 7	10552932	1.13659	0.28989	1.09693	0.399405
Lmo4	LIM domain only 4	10502510	0.915023	0.28989	0.955348	0.633422
Mknk2	MAP kinase-interacting serine/threonine kinase 2	10370931	0.926787	0.28989	0.958332	0.424192
Nfib	nuclear factor I/B	10514054	0.910795	0.28989	0.94006	0.483628
Nlrc5	NLR family, CARD domain containing 5	10574143	1.13518	0.28989	1.09382	0.421578
Nmt1	N-myristoyltransferase 1 [Source:MGI Symbol;Acc:MGI:102579]	10338850	1.29477	0.28989	1.19171	0.429531
Notch2	Notch gene homolog 2 (Drosophila)	10494595	0.850016	0.28989	0.803474	0.260896
Ovol1	OVO homolog-like 1 (Drosophila)	10465106	1.12116	0.28989	1.12663	0.322092
Pacsin1	protein kinase C and casein kinase substrate in neurons 1	10443201	1.07884	0.28989	1.04664	0.573117
Pfdn2	prefoldin 2	10351583	1.09941	0.28989	0.961033	0.62831
Pkig	protein kinase inhibitor, gamma	10478409	0.885772	0.28989	0.933444	0.402338
Psmc5	protease (prosome, macropain) 26S subunit, ATPase 5 [Source:MGI Symbol;Acc:MGI:105047]	10344109	2.03804	0.28989	1.19048	0.71518
Rad51c	RAD51 homolog c (S. cerevisiae)	10389627	1.09763	0.28989	1.03944	0.522224
Rnf114	ring finger protein 114	10478875	0.952672	0.28989	0.949577	0.251616
Rpl13	ribosomal protein L13	10472587	0.918776	0.28989	0.967957	0.609179
SNORA36	Small nucleolar RNA SNORA36 family [Source:RFAM;Acc:RF00340]	10368193	1.11293	0.28989	1.13283	0.387121
Snrnp27	small nuclear ribonucleoprotein 27 (U4/U6.U5) [Source:MGI Symbol;Acc:MGI:1913868]	10342344	2.37742	0.28989	1.43711	0.617357
St6galnac3	ST6 (alpha-N-acetyl-neuraminyl-2,3-beta-galactosyl-1,3)-N-acetylgalactosaminide alpha-2,6-sialyltransferase 3	10502890	1.11394	0.28989	1.01669	0.861796
Tbx21	T-box 21	10390328	1.11971	0.28989	1.1157	0.311311
Trim62	tripartite motif-containing 62	10508376	0.950802	0.28989	0.957874	0.600769
U1	U1 spliceosomal RNA [Source:RFAM;Acc:RF00003]	10349314	1.20497	0.28989	1.03842	0.609839
U6	U6 spliceosomal RNA [Source:RFAM;Acc:RF00026]	10441394	1.24231	0.28989	1.07533	0.637232
U6	U6 spliceosomal RNA [Source:RFAM;Acc:RF00026]	10446594	1.27001	0.28989	1.13852	0.347538
U6	U6 spliceosomal RNA [Source:RFAM;Acc:RF00026]	10341713	1.32871	0.28989	1.09678	0.6121
Unc13c	unc-13 homolog C (C. elegans)	10594973	0.860323	0.28989	0.881649	0.573167
Xlr4b	X-linked lymphocyte-regulated 4B	10604984	1.2282	0.28989	1.10016	0.574411
Zfand1	zinc finger, AN1-type domain 1	10497300	0.956901	0.28989	0.925229	0.261803
Bcr	breakpoint cluster region	10363983	0.943767	0.28991	0.946947	0.424346
Nmt1	N-myristoyltransferase 1 [Source:MGI Symbol;Acc:MGI:102579]	10339349	0.86816	0.28991	0.961742	0.675861
Tmem90b	transmembrane protein 90B	10476935	0.870614	0.28991	0.888773	0.454019
Anapc1	anaphase promoting complex subunit 1 [Source:MGI Symbol;Acc:MGI:103097]	10341446	0.703219	0.289993	0.710956	0.445044
Ccdc82	coiled-coil domain containing 82 [Source:MGI Symbol;Acc:MGI:1913646]	10608720	1.09439	0.290183	1.03973	0.686901
Fah	fumarylacetoacetate hydrolase	10565315	1.08147	0.290183	1.07772	0.544201
Gm9881	predicted gene 9881	10440914	1.13663	0.290183	1.07866	0.513582
Ssr3	signal sequence receptor, gamma [Source:MGI Symbol;Acc:MGI:1914687]	10338522	0.880203	0.290183	0.945017	0.671062
Wwc2	WW, C2 and coiled-coil domain containing 2	10578623	0.903407	0.290183	0.941333	0.392684
P2ry1	purinergic receptor P2Y, G-protein coupled 1	10492330	0.857831	0.290226	0.869308	0.487281
N4bp2l2	NEDD4 binding protein 2-like 2	10535946	1.05866	0.290361	0.999705	0.995635
Mdn1	midasin homolog (yeast)	10503723	1.08344	0.29051	1.02091	0.731987
Phlpp2	PH domain and leucine rich repeat protein phosphatase 2	10575328	1.0506	0.29051	1.02898	0.592267
Rab14	RAB14, member RAS oncogene family [Source:MGI Symbol;Acc:MGI:1915615]	10340675	1.20505	0.29051	1.27441	0.27592
U6	U6 spliceosomal RNA [Source:RFAM;Acc:RF00026]	10509000	1.20548	0.29051	0.964813	0.73229
Copg	coatomer protein complex, subunit gamma [Source:MGI Symbol;Acc:MGI:1858696]	10343795	1.12859	0.290624	0.959391	0.780359
Klf11	Kruppel-like factor 11	10394971	0.926209	0.290624	0.978301	0.815889
Ube2c	ubiquitin-conjugating enzyme E2C	10478572	0.837459	0.290624	0.850735	0.389341
Ccnd2	cyclin D2	10548105	0.882245	0.290745	0.964899	0.809335
Galk2	galactokinase 2	10487190	1.13021	0.290745	1.14577	0.400084
5031410I06Rik	RIKEN cDNA 5031410I06 gene	10528804	1.1692	0.290782	1.05318	0.592427
Gbf1	golgi-specific brefeldin A-resistance factor 1 [Source:MGI Symbol;Acc:MGI:1861607]	10340862	1.12279	0.290782	1.04174	0.582349
Gm15573	predicted gene 15573 [Source:MGI Symbol;Acc:MGI:3783021]	10339161	1.11676	0.290783	1.03203	0.688954
Habp4	hyaluronic acid binding protein 4	10405811	1.04918	0.290783	1.00688	0.953412
Hdac5	histone deacetylase 5 [Source:MGI Symbol;Acc:MGI:1333784]	10338605	1.18749	0.290783	1.10307	0.429757
Mras	muscle and microspikes RAS	10595979	0.91965	0.290783	0.934779	0.49795
U6	U6 spliceosomal RNA [Source:RFAM;Acc:RF00026]	10552262	1.221	0.290783	1.16891	0.278531
Ncdn	neurochondrin	10516427	0.977524	0.290865	0.991711	0.899693
Arpp21	cyclic AMP-regulated phosphoprotein, 21	10597323	0.864839	0.291041	0.904884	0.558486
Cic	capicua homolog (Drosophila) [Source:MGI Symbol;Acc:MGI:1918972]	10340101	1.26459	0.291041	1.0448	0.862603
Dnahc6	dynein, axonemal, heavy chain 6	10545484	0.716153	0.291041	0.684023	0.362275
Rbmxrt	RNA binding motif protein, X chromosome retrogene	10579830	0.943631	0.291041	0.951294	0.286725
Tusc3	tumor suppressor candidate 3	10571371	0.924818	0.291186	0.974031	0.526253
A530098C11Rik	RIKEN cDNA A530098C11 gene	10354267	1.18852	0.291263	1.20343	0.26145
Cap2	CAP, adenylate cyclase-associated protein, 2 (yeast)	10404913	0.923	0.291263	0.928114	0.467854
Cenpa	centromere protein A	10520521	0.903609	0.291263	1.00582	0.965719
Fryl	furry homolog-like (Drosophila) [Source:MGI Symbol;Acc:MGI:1919563]	10340228	0.812275	0.291263	0.804341	0.585575
Gm9816	predicted pseudogene 9816 [Source:MGI Symbol;Acc:MGI:3704465]	10339413	1.46241	0.291263	1.12516	0.700969
Jsrp1	junctional sarcoplasmic reticulum protein 1	10370991	1.09639	0.291263	1.06478	0.427707
Nefm	neurofilament, medium polypeptide	10421100	1.18938	0.291263	1.11205	0.481813
Nkain2	Na+/K+ transporting ATPase interacting 2	10368585	0.939265	0.291263	0.928213	0.260896
Rpl13	ribosomal protein L13	10415660	0.918829	0.291263	0.959873	0.618228
Samd10	sterile alpha motif domain containing 10	10490724	1.05314	0.291263	1.04007	0.586803
Sgol2	shugoshin-like 2 (S. pombe)	10346365	0.85657	0.291263	0.841933	0.342385
Slc40a1	solute carrier family 40 (iron-regulated transporter), member 1	10354374	0.877897	0.291263	0.820362	0.247623
Snca	synuclein, alpha	10545086	0.89242	0.291263	0.946519	0.682052
Trp53bp1	transformation related protein 53 binding protein 1	10486722	1.06894	0.291263	1.03152	0.621201
Gm17348	predicted gene, 17348 [Source:MGI Symbol;Acc:MGI:4936982]	10338651	1.24511	0.291435	1.03531	0.617974
Kcnmb1	potassium large conductance calcium-activated channel, subfamily M, beta member 1	10375137	0.663587	0.291456	0.596256	0.340741
Mpv17l	Mpv17 transgene, kidney disease mutant-like	10433702	0.945856	0.291456	0.968099	0.455114
Rab40c	Rab40c, member RAS oncogene family	10449152	1.04359	0.291456	1.0319	0.461923
Ddb1	damage specific DNA binding protein 1 [Source:MGI Symbol;Acc:MGI:1202384]	10344191	1.50317	0.291898	1.13511	0.708754
Gm14165	predicted gene 14165 [Source:MGI Symbol;Acc:MGI:3650537]	10477100	0.901019	0.291898	0.930816	0.421297
Gnb2	guanine nucleotide binding protein (G protein), beta 2	10534842	0.949777	0.291898	0.929633	0.199519
Gprasp2	G protein-coupled receptor associated sorting protein 2	10601834	1.05681	0.291898	1.02351	0.80917
Maf1	MAF1 homolog (S. cerevisiae)	10424833	0.943886	0.291898	0.958698	0.444316
Hdac5	histone deacetylase 5 [Source:MGI Symbol;Acc:MGI:1333784]	10339878	1.1595	0.291961	1.05901	0.483824
Krt15	keratin 15	10391025	0.880839	0.292374	0.952815	0.73664
Crisp1	cysteine-rich secretory protein 1	10450930	1.22517	0.292416	1.04504	0.795506
Gm12191	ribosomal protein L30 pseudogene	10443193	1.13357	0.292416	0.983011	0.839054
Anapc1	anaphase promoting complex subunit 1 [Source:MGI Symbol;Acc:MGI:103097]	10343960	1.39198	0.292859	1.46009	0.388063
mt-Ta	mitochondrially encoded tRNA alanine [Source:MGI Symbol;Acc:MGI:102491]	10598085	1.56798	0.292859	0.961516	0.92145
Ptprt	protein tyrosine phosphatase, receptor type, T	10489305	0.972865	0.292859	0.988723	0.833704
Ywhaz	tyrosine 3-monooxygenase/tryptophan 5-monooxygenase activation protein, zeta polypeptide	10493891	0.946386	0.292859	0.968297	0.600654
2210404J11Rik	RIKEN cDNA 2210404J11 gene	10441923	1.07031	0.292905	0.982891	0.818444
Eml5	echinoderm microtubule associated protein like 5	10402020	1.1187	0.293219	1.01347	0.811063
H2-Ke2	H2-K region expressed gene 2 [Source:MGI Symbol;Acc:MGI:95908]	10341202	1.29209	0.293219	0.945355	0.777554
Sp7	Sp7 transcription factor 7	10433003	1.12011	0.293219	1.09142	0.300069
Cdc42bpa	CDC42 binding protein kinase alpha	10352194	1.05497	0.293463	1.06038	0.285729
U6	U6 spliceosomal RNA [Source:RFAM;Acc:RF00026]	10344521	1.19073	0.293463	1.1047	0.470672
Ccdc160	coiled-coil domain containing 160	10599604	1.0823	0.293561	1.03102	0.711076
Cog7	component of oligomeric golgi complex 7	10567608	0.954874	0.293898	0.98162	0.676199
Gm10862	predicted gene 10862	10469018	1.28285	0.293898	1.02646	0.851299
Hadha	hydroxyacyl-Coenzyme A dehydrogenase/3-ketoacyl-Coenzyme A thiolase/enoyl-Coenzyme A hydratase (trifunctional protein), alpha subunit	10528929	0.918041	0.293898	0.924709	0.258361
Rab14	RAB14, member RAS oncogene family [Source:MGI Symbol;Acc:MGI:1915615]	10342133	1.23447	0.294131	1.09957	0.460536
Sntg1	syntrophin, gamma 1	10352980	1.06224	0.29439	1.03216	0.472359
Tert	telomerase reverse transcriptase	10406086	1.13553	0.295025	1.03723	0.692225
Ldb1	LIM domain binding 1	10468159	0.955312	0.295181	0.946783	0.299505
Fads6	fatty acid desaturase domain family, member 6	10392894	1.07641	0.296563	1.07839	0.357888
Fam194a	family with sequence similarity 194, member A	10498323	1.16666	0.296563	1.02054	0.871239
Gm10044	predicted gene 10044	10417517	1.17827	0.296563	1.02618	0.829833
Fkbp9	FK506 binding protein 9	10538547	0.851505	0.297458	0.872646	0.377553
1110003O08Rik	RIKEN cDNA 1110003O08 gene	10582229	0.954391	0.297649	0.961683	0.455532
Anapc2	anaphase promoting complex subunit 2 [Source:MGI Symbol;Acc:MGI:2139135]	10339217	1.23281	0.297649	1.04591	0.788426
Atp6v1b2	ATPase, H+ transporting, lysosomal V1 subunit B2	10572146	0.974781	0.297649	0.993638	0.907489
Cic	capicua homolog (Drosophila) [Source:MGI Symbol;Acc:MGI:1918972]	10344399	1.19367	0.297649	1.15424	0.348263
Copa	coatomer protein complex subunit alpha [Source:MGI Symbol;Acc:MGI:1334462]	10339865	1.27936	0.297649	0.990494	0.972973
Gadd45gip1	growth arrest and DNA-damage-inducible, gamma interacting protein 1	10573430	0.945884	0.297649	0.959998	0.577773
Gm6999	predicted gene 6999	10416683	1.17361	0.297649	1.14403	0.314024
Ifrd2	interferon-related developmental regulator 2	10588707	0.940201	0.297649	0.983139	0.751551
Lyz1	lysozyme 1	10372652	1.1548	0.297649	1.05483	0.572601
Psph	phosphoserine phosphatase [Source:MGI Symbol;Acc:MGI:97788]	10342871	1.35551	0.297649	1.12505	0.525428
Rpl13	ribosomal protein L13	10440661	0.924386	0.297649	0.990947	0.878534
S100a11	S100 calcium binding protein A11 (calgizzarin)	10493990	0.877867	0.297649	0.861569	0.350203
Spnb1	spectrin beta 1	10401068	0.915838	0.297649	0.889902	0.286725
Tcfe3	transcription factor E3	10598409	0.931134	0.297649	0.934086	0.299505
U6	U6 spliceosomal RNA [Source:RFAM;Acc:RF00026]	10362536	1.16885	0.297649	1.03542	0.629592
U6	U6 spliceosomal RNA [Source:RFAM;Acc:RF00026]	10439830	1.24378	0.297649	1.06121	0.574457
Zranb1	zinc finger, RAN-binding domain containing 1 [Source:MGI Symbol;Acc:MGI:106441]	10344074	0.897263	0.297649	0.951723	0.663196
Gm9884	predicted gene 9884	10345172	1.16882	0.297774	1.03431	0.821117
Cd83	CD83 antigen	10404840	1.08379	0.298564	1.04655	0.768983
Huwe1	HECT, UBA and WWE domain containing 1 [Source:MGI Symbol;Acc:MGI:1926884]	10343431	1.31619	0.298571	1.02781	0.861945
U6	U6 spliceosomal RNA [Source:RFAM;Acc:RF00026]	10347732	1.12761	0.298571	1.03233	0.676199
C530008M17Rik	RIKEN cDNA C530008M17 gene [Source:MGI Symbol;Acc:MGI:2444817]	10522655	1.12078	0.298601	1.04814	0.672233
Fam84b	family with sequence similarity 84, member B	10428912	0.841911	0.298601	0.83411	0.46358
Gm12191	ribosomal protein L30 pseudogene	10433562	1.13364	0.298601	0.98773	0.894916
Itch	itchy, E3 ubiquitin protein ligase [Source:MGI Symbol;Acc:MGI:1202301]	10343904	1.16925	0.298601	1.11595	0.261803
Ppbp	pro-platelet basic protein	10523128	1.18036	0.298601	1.0307	0.829956
Xpa	xeroderma pigmentosum, complementation group A	10512739	0.924221	0.298601	0.904018	0.29187
Spn	sialophorin	10568174	1.13994	0.298914	1.05458	0.620855
Ankrd17	ankyrin repeat domain 17	10531215	1.04363	0.299087	1.03314	0.433988
Ccdc130	coiled-coil domain containing 130	10580169	0.928178	0.299087	0.941047	0.445044
Crygn	crystallin, gamma N	10528686	0.891309	0.299087	0.935183	0.627271
Glul	glutamate-ammonia ligase (glutamine synthetase)	10374453	1.05675	0.299087	1.05785	0.502587
Hist1h2ba	histone cluster 1, H2ba	10408266	0.837763	0.299087	0.891607	0.563445
Hist1h2bm	histone cluster 1, H2bm	10403943	0.790673	0.299087	0.831729	0.406699
Hp1bp3	heterochromatin protein 1, binding protein 3 [Source:MGI Symbol;Acc:MGI:109369]	10341006	2.02374	0.299087	1.10289	0.892444
Ift57	intraflagellar transport 57 homolog (Chlamydomonas)	10436169	0.923419	0.299087	0.899257	0.16061
Ntn3	netrin 3	10448483	1.08976	0.299087	1.04394	0.718635
Ppt2	palmitoyl-protein thioesterase 2	10450226	1.05803	0.299087	1.07189	0.285729
Vti1b	vesicle transport through interaction with t-SNAREs 1B homolog	10401172	0.932352	0.299087	0.968359	0.663095
Adcy3	adenylate cyclase 3	10394258	0.963762	0.299953	1.00277	0.965972
Ccdc88c	coiled-coil domain containing 88C	10402142	0.891693	0.299953	0.929776	0.508648
Fam81a	family with sequence similarity 81, member A	10594762	0.948602	0.299953	0.962901	0.637643
Gm9861	predicted gene 9861	10437695	1.19432	0.299953	1.03435	0.813016
Manba	mannosidase, beta A, lysosomal	10496302	1.09126	0.299953	1.02864	0.741343
Pdgfc	platelet-derived growth factor, C polypeptide	10492689	1.09963	0.299953	1.0419	0.694359
Grk4	G protein-coupled receptor kinase 4	10521243	1.13271	0.300147	0.917765	0.575583
2510006D16Rik	RIKEN cDNA 2510006D16 gene [Source:MGI Symbol;Acc:MGI:1924049]	10343921	1.24351	0.300289	0.910005	0.546065
Ankrd6	ankyrin repeat domain 6	10511901	0.920646	0.300289	0.911205	0.24463
Gm16486	predicted gene 16486	10572461	1.13266	0.300289	1.06765	0.461041
Sec14l2	SEC14-like 2 (S. cerevisiae)	10383819	0.932734	0.300289	0.915606	0.337729
Susd2	sushi domain containing 2	10369932	1.10076	0.300289	0.982534	0.931345
Wdfy3	WD repeat and FYVE domain containing 3	10531796	1.05078	0.300289	1.03062	0.460307
Dscr3	Down syndrome critical region gene 3 [Source:MGI Symbol;Acc:MGI:1206040]	10338733	1.24605	0.300455	0.967382	0.921195
Abhd16a	abhydrolase domain containing 16A [Source:MGI Symbol;Acc:MGI:99476]	10342408	0.801013	0.300526	1.05531	0.852532
Tmem90a	transmembrane protein 90a	10401511	0.855279	0.300526	0.866357	0.473926
Ccdc153	coiled-coil domain containing 153	10584691	0.771771	0.301349	0.788743	0.413434
Anapc1	anaphase promoting complex subunit 1 [Source:MGI Symbol;Acc:MGI:103097]	10343764	1.37568	0.302014	0.946961	0.857177
Ankrd10	ankyrin repeat domain 10	10577048	1.07388	0.302014	1.02131	0.776399
Darc	Duffy blood group, chemokine receptor	10360344	0.894853	0.302014	0.921024	0.400938
Myl6b	myosin, light polypeptide 6B	10373400	1.1231	0.302014	1.0267	0.882153
Ppm1a	protein phosphatase 1A, magnesium dependent, alpha isoform [Source:MGI Symbol;Acc:MGI:99878]	10341096	1.03742	0.302014	0.977152	0.500972
Tdg	thymine DNA glycosylase	10365230	0.939811	0.302014	0.971938	0.664129
Itch	itchy, E3 ubiquitin protein ligase [Source:MGI Symbol;Acc:MGI:1202301]	10344012	1.13867	0.302336	1.03061	0.80917
Nup62	nucleoporin 62	10552740	0.923358	0.302336	0.910982	0.300069
Rtdr1	rhabdoid tumor deletion region gene 1	10369901	0.829398	0.302336	0.945474	0.770273
Trim12a	tripartite motif-containing 12A	10566326	1.22808	0.302336	1.14344	0.515686
Gbf1	golgi-specific brefeldin A-resistance factor 1 [Source:MGI Symbol;Acc:MGI:1861607]	10340185	1.22922	0.302857	1.09086	0.52681
Abhd15	abhydrolase domain containing 15	10378893	1.12732	0.302993	1.11709	0.445044
Clptm1l	CLPTM1-like	10406067	0.931257	0.302993	0.962338	0.508034
Fem1a	feminization 1 homolog a (C. elegans)	10446071	0.946792	0.302993	0.974743	0.659623
Gm6829	predicted pseudogene 6829 [Source:MGI Symbol;Acc:MGI:3648590]	10340232	1.3809	0.302993	1.04843	0.868284
Xlr4c	X-linked lymphocyte-regulated 4C	10605034	1.22723	0.302993	1.08812	0.630544
Rnd2	Rho family GTPase 2	10381416	0.912225	0.303187	0.845517	0.178871
Zfp830	zinc finger protein 830	10379560	1.12902	0.30322	1.09828	0.450273
Gm10008	predicted gene 10008	10458581	1.15523	0.303315	1.04684	0.457503
Tmem132a	transmembrane protein 132A	10466075	0.904015	0.303315	0.970402	0.767074
4933415A04Rik	RIKEN cDNA 4933415A04 gene	10375322	1.13823	0.303351	1.02512	0.793198
Cacna1b	calcium channel, voltage-dependent, N type, alpha 1B subunit	10480492	1.1071	0.303351	1.04345	0.632448
Copa	coatomer protein complex subunit alpha [Source:MGI Symbol;Acc:MGI:1334462]	10342097	1.32266	0.303351	0.942811	0.88257
Mir128-1	microRNA 128-1	10349510	1.14929	0.303351	0.974071	0.819835
Rab1b	RAB1B, member RAS oncogene family	10464924	0.925132	0.303351	0.923748	0.292677
Sec23b	SEC23B (S. cerevisiae)	10476702	0.951325	0.303351	0.955219	0.451154
4930534B04Rik	RIKEN cDNA 4930534B04 gene	10401852	0.814126	0.303414	0.78751	0.402338
Cdc37l1	cell division cycle 37 homolog (S. cerevisiae)-like 1	10462333	1.07172	0.303414	1.06585	0.450532
Gm12110	predicted gene 12110 [Source:MGI Symbol;Acc:MGI:3649342]	10385234	1.23326	0.303414	1.0055	0.923915
Gm16432	predicted gene 16432	10352104	1.11006	0.303414	1.0097	0.950069
Dnajc16	DnaJ (Hsp40) homolog, subfamily C, member 16	10518031	0.973668	0.303422	1.00399	0.949383
Dscr3	Down syndrome critical region gene 3 [Source:MGI Symbol;Acc:MGI:1206040]	10343165	1.2408	0.303422	1.02056	0.907288
Ier5l	immediate early response 5-like	10481491	0.946131	0.303422	0.956032	0.450273
Usp30	ubiquitin specific peptidase 30	10524436	0.92795	0.303422	0.930252	0.381905
Clmn	calmin	10402473	1.07898	0.303446	1.03622	0.67779
AI846148	expressed sequence AI846148	10465673	1.07063	0.303496	1.01436	0.808396
Socs2	suppressor of cytokine signaling 2	10372069	1.27198	0.303705	1.30957	0.28636
Grb10	growth factor receptor bound protein 10	10384398	1.06749	0.303964	1.04933	0.705777
Htr6	5-hydroxytryptamine (serotonin) receptor 6	10517673	0.868588	0.303964	0.866392	0.340543
Eif5	eukaryotic translation initiation factor 5 [Source:MGI Symbol;Acc:MGI:95309]	10344595	1.27299	0.304498	1.19687	0.491182
Galnt3	UDP-N-acetyl-alpha-D-galactosamine:polypeptide N-acetylgalactosaminyltransferase 3	10483249	1.09903	0.304498	1.04507	0.590003
Kcnb1	potassium voltage gated channel, Shab-related subfamily, member 1	10489872	0.905702	0.304498	0.893324	0.342254
AL603804.1	---	10463252	1.24788	0.30468	1.10318	0.520909
Nin	ninein	10400805	0.888948	0.305141	0.89274	0.388608
AC155261.1	---	10459802	1.11586	0.305549	1.04666	0.625032
Il12rb2	interleukin 12 receptor, beta 2	10545135	0.863245	0.30563	0.927134	0.574452
Ipo13	importin 13	10515536	0.93343	0.30563	0.967429	0.513849
Itch	itchy, E3 ubiquitin protein ligase [Source:MGI Symbol;Acc:MGI:1202301]	10339455	1.09096	0.305947	1.0697	0.523915
Gm8429	predicted gene 8429 [Source:MGI Symbol;Acc:MGI:3645403]	10412663	0.867976	0.306449	1.03013	0.863063
Wipi1	WD repeat domain, phosphoinositide interacting 1	10392449	1.08195	0.306458	1.02269	0.843774
Aup1	ancient ubiquitous protein 1 [Source:MGI Symbol;Acc:MGI:107789]	10341450	1.05951	0.306972	1.07932	0.343238
Cylc2	cylicin, basic protein of sperm head cytoskeleton 2	10504948	1.16395	0.306972	1.0496	0.735727
Dazap1	DAZ associated protein 1	10364752	1.08369	0.306972	1.04149	0.392908
Gm10464	predicted gene 10464	10544642	1.14804	0.306972	1.03654	0.791642
Gm9846	predicted gene 9846 [Source:MGI Symbol;Acc:MGI:3704345]	10338232	1.20831	0.306972	0.951559	0.762893
Iqck	IQ motif containing K	10556691	0.891695	0.306972	0.907724	0.44048
Psap	prosaposin [Source:MGI Symbol;Acc:MGI:97783]	10338593	1.46107	0.306972	0.992653	0.980509
Psph	phosphoserine phosphatase [Source:MGI Symbol;Acc:MGI:97788]	10344006	1.39395	0.306972	1.2567	0.398445
Pygb	brain glycogen phosphorylase	10476969	0.916368	0.306972	0.94669	0.344876
Tmem43	transmembrane protein 43	10540105	0.952306	0.306972	0.952286	0.28157
Adar	adenosine deaminase, RNA-specific	10493565	1.03914	0.30704	0.995931	0.958975
Copa	coatomer protein complex subunit alpha [Source:MGI Symbol;Acc:MGI:1334462]	10339872	1.39686	0.30704	1.04891	0.83987
Ddx24	DEAD (Asp-Glu-Ala-Asp) box polypeptide 24 [Source:MGI Symbol;Acc:MGI:1351337]	10344239	1.28956	0.30704	0.95189	0.798325
Usp46	ubiquitin specific peptidase 46	10522462	1.12114	0.30704	1.06704	0.505645
Wdr85	WD repeat domain 85	10469856	0.948227	0.30704	0.966248	0.609956
Eml1	echinoderm microtubule associated protein like 1	10398240	0.927631	0.307409	0.913947	0.288754
Kctd21	potassium channel tetramerisation domain containing 21	10555039	1.11215	0.307887	1.06557	0.533964
Galntl6	UDP-N-acetyl-alpha-D-galactosamine:polypeptide N-acetylgalactosaminyltransferase-like 6	10578796	1.13321	0.307964	1.03647	0.789844
6030405A18Rik	RIKEN cDNA 6030405A18 gene	10498187	1.0927	0.308027	1.06884	0.569736
Rbp4	retinol binding protein 4, plasma	10467319	0.834592	0.308027	0.848041	0.375284
Snora21	small nucleolar RNA, H/ACA box 21 [Source:MGI Symbol;Acc:MGI:3819493]	10344378	1.13897	0.308027	1.05147	0.660032
U6	U6 spliceosomal RNA [Source:RFAM;Acc:RF00026]	10593101	0.954827	0.308027	1.03837	0.395949
Zfp467	zinc finger protein 467	10544563	0.908946	0.308027	0.903538	0.122791
Mapre3	microtubule-associated protein, RP/EB family, member 3	10520544	1.0751	0.308917	1.017	0.819443
Rab34	RAB34, member of RAS oncogene family	10379044	0.860716	0.308917	0.849031	0.286725
Samd8	sterile alpha motif domain containing 8	10413125	0.928091	0.308917	0.960984	0.509731
SCARNA16	Small Cajal body specific RNA 16 [Source:RFAM;Acc:RF00424]	10382888	0.947507	0.308917	1.00078	0.989764
U6	U6 spliceosomal RNA [Source:RFAM;Acc:RF00026]	10500800	1.29579	0.308917	1.04447	0.856514
Dapp1	dual adaptor for phosphotyrosine and 3-phosphoinositides 1	10502359	0.88721	0.309088	0.846614	0.305739
Ric8b	resistance to inhibitors of cholinesterase 8 homolog B (C. elegans)	10365408	0.935329	0.309088	0.929946	0.340543
A330023F24Rik	RIKEN cDNA A330023F24 gene	10352914	1.19265	0.309535	1.05493	0.673028
Dennd5b	DENN/MADD domain containing 5B	10549506	1.06792	0.309535	1.03484	0.507874
Gm10109	predicted gene 10109 [Source:MGI Symbol;Acc:MGI:3647742]	10563176	1.14465	0.309535	1.08591	0.542509
Mir148b	microRNA 148b	10427334	1.22896	0.309535	1.13559	0.454525
Taar7c-ps	trace amine-associated receptor 7C, pseudogene [Source:MGI Symbol;Acc:MGI:3527440]	10362208	1.18659	0.309733	0.795274	0.752508
Fam162a	family with sequence similarity 162, member A	10439276	0.925155	0.309806	0.942189	0.288754
Mvk	mevalonate kinase	10524555	0.942311	0.310239	0.941964	0.44048
Serpini1	serine (or cysteine) peptidase inhibitor, clade I, member 1	10492628	1.12218	0.310239	1.07775	0.479128
Vcam1	vascular cell adhesion molecule 1	10501608	0.782251	0.310244	0.76648	0.27592
Hmgb2	high mobility group box 2	10518350	0.841241	0.310749	0.916374	0.660767
Mir592	microRNA 592	10543510	1.21616	0.310751	1.12951	0.566898
Ppp1r7	protein phosphatase 1, regulatory (inhibitor) subunit 7	10348775	0.917631	0.31084	0.92556	0.402338
Mrps28	mitochondrial ribosomal protein S28	10497209	0.887687	0.310881	0.898533	0.350938
Amfr	autocrine motility factor receptor	10580704	0.93861	0.311398	0.992715	0.893391
Cdk6	cyclin-dependent kinase 6	10519324	0.897461	0.311398	0.898254	0.345076
Eif4b	eukaryotic translation initiation factor 4B	10427083	0.960247	0.311398	0.949107	0.430682
Eif5	eukaryotic translation initiation factor 5 [Source:MGI Symbol;Acc:MGI:95309]	10338530	1.18205	0.311398	1.05858	0.585336
Gm9816	predicted pseudogene 9816 [Source:MGI Symbol;Acc:MGI:3704465]	10340879	1.26556	0.311398	1.1381	0.649049
Got2	glutamate oxaloacetate transaminase 2, mitochondrial	10580969	0.962084	0.311398	0.95959	0.526185
Hnrnpab	heterogeneous nuclear ribonucleoprotein A/B	10385686	0.957072	0.311398	0.965882	0.471226
Hspa1a	heat shock protein 1A	10450369	1.11102	0.311398	1.06476	0.513582
Rnf220	ring finger protein 220 [Source:MGI Symbol;Acc:MGI:1913993]	10341045	1.43252	0.311398	0.990538	0.976685
SNORA42	Small nucleolar RNA SNORA42/SNORA80 family [Source:RFAM;Acc:RF00406]	10587686	1.14682	0.311398	1.04849	0.57401
SNORD50	Small nucleolar RNA SNORD50 [Source:RFAM;Acc:RF00278]	10595628	1.14682	0.311398	1.04849	0.57401
Tmem119	transmembrane protein 119	10532741	1.07654	0.311398	1.02055	0.70354
Wwc1	WW, C2 and coiled-coil domain containing 1	10385175	0.927495	0.311398	0.934316	0.380941
Gpr34	G protein-coupled receptor 34	10598750	0.888535	0.311768	0.926447	0.46272
Chchd5	coiled-coil-helix-coiled-coil-helix domain containing 5	10475981	0.905176	0.312087	0.941518	0.436893
Ptprj	protein tyrosine phosphatase, receptor type, J	10484888	0.928749	0.312087	0.928089	0.419032
Puf60	poly-U binding splicing factor 60	10429739	0.948615	0.312087	0.944767	0.233012
Scarb1	scavenger receptor class B, member 1	10533929	0.919141	0.31219	0.901981	0.261803
Pum2	pumilio 2 (Drosophila)	10394448	0.952526	0.31221	0.997979	0.970942
Fbxo17	F-box protein 17	10551542	1.0938	0.312397	1.09519	0.28157
Unc80	unc-80 homolog (C. elegans)	10347073	1.06288	0.312402	1.0185	0.86045
Ddx4	DEAD (Asp-Glu-Ala-Asp) box polypeptide 4	10412155	1.18312	0.312572	1.06903	0.590037
Mlec	malectin	10532944	1.10257	0.312572	1.0906	0.442654
Alx3	aristaless-like homeobox 3	10495218	1.13146	0.313052	1.1008	0.404156
Ccdc85a	coiled-coil domain containing 85A	10384797	1.06481	0.313052	1.04976	0.449392
Sclt1	sodium channel and clathrin linker 1	10497971	1.13177	0.313052	0.987413	0.888227
Senp5	SUMO/sentrin specific peptidase 5	10439021	1.03664	0.313052	1.02199	0.551541
Srd5a3	steroid 5 alpha-reductase 3	10522589	0.917506	0.313052	0.89965	0.378984
Nmt1	N-myristoyltransferase 1	10381668	0.951955	0.313628	0.988464	0.867438
Psmd13	proteasome (prosome, macropain) 26S subunit, non-ATPase, 13	10558723	0.929666	0.313701	0.948043	0.419788
Cox18	COX18 cytochrome c oxidase assembly homolog (S. cerevisiae) [Source:MGI Symbol;Acc:MGI:2448532]	10341173	1.24083	0.313829	1.08345	0.55009
Dctn1	dynactin 1	10539364	0.963388	0.313933	0.9917	0.887149
Ptprz1	protein tyrosine phosphatase, receptor type Z, polypeptide 1	10536667	0.917544	0.313947	0.924122	0.343781
Ptprj	protein tyrosine phosphatase, receptor type, J	10484894	0.90856	0.313961	0.91439	0.404388
5330417C22Rik	RIKEN cDNA 5330417C22 gene	10501374	0.919863	0.313974	0.929063	0.400938
Aes	amino-terminal enhancer of split	10365136	0.93883	0.313974	0.945118	0.359501
Copa	coatomer protein complex subunit alpha [Source:MGI Symbol;Acc:MGI:1334462]	10342459	0.940543	0.313974	0.977704	0.829913
Dmp1	dentin matrix protein 1	10523693	1.18654	0.313974	1.0972	0.481813
Dyrk1a	dual-specificity tyrosine-(Y)-phosphorylation regulated kinase 1a	10437136	0.948714	0.313974	0.960016	0.236009
Gabra1	gamma-aminobutyric acid (GABA) A receptor, subunit alpha 1	10385297	1.06375	0.313974	1.0343	0.795183
Nav2	neuron navigator 2	10553354	1.15627	0.313974	1.06536	0.318317
Npepps	aminopeptidase puromycin sensitive	10390381	1.0541	0.313974	1.02704	0.618426
Rnf145	ring finger protein 145	10375343	0.942663	0.313974	0.978262	0.584546
Sergef	secretion regulating guanine nucleotide exchange factor	10563558	1.07532	0.313974	1.0339	0.641409
SNORD115	Small nucleolar RNA SNORD115 [Source:RFAM;Acc:RF00105]	10564019	1.07946	0.313974	1.0202	0.902095
Taf1d	TATA box binding protein (Tbp)-associated factor, RNA polymerase I, D	10471503	1.14021	0.313974	1.0277	0.790485
Tmem138	transmembrane protein 138	10466000	0.893681	0.313974	0.885072	0.174891
Trps1	trichorhinophalangeal syndrome I (human)	10428536	0.926426	0.313974	0.914021	0.328985
Fam5c	family with sequence similarity 5, member C	10350506	1.07697	0.314539	1.05831	0.574457
Gm16391	predicted pseudogene 16391 [Source:MGI Symbol;Acc:MGI:3645390]	10452903	0.881683	0.314539	1.00398	0.97861
Hp1bp3	heterochromatin protein 1, binding protein 3 [Source:MGI Symbol;Acc:MGI:109369]	10338145	1.20149	0.314539	0.959503	0.717835
Hspa5	heat shock protein 5	10471586	1.13763	0.314539	1.18933	0.174653
Huwe1	HECT, UBA and WWE domain containing 1 [Source:MGI Symbol;Acc:MGI:1926884]	10344060	1.28286	0.314539	1.00476	0.985756
Itch	itchy, E3 ubiquitin protein ligase [Source:MGI Symbol;Acc:MGI:1202301]	10342623	1.17316	0.314539	1.02435	0.795471
Mast3	microtubule associated serine/threonine kinase 3	10579373	0.930294	0.314539	0.947055	0.53144
Fryl	furry homolog-like (Drosophila) [Source:MGI Symbol;Acc:MGI:1919563]	10340221	1.18721	0.314554	0.999394	0.995857
Srgap1	SLIT-ROBO Rho GTPase activating protein 1	10372891	1.04567	0.314703	1.02339	0.53727
Ttc12	tetratricopeptide repeat domain 12	10593270	0.882354	0.314916	0.844834	0.286725
U1	U1 spliceosomal RNA [Source:RFAM;Acc:RF00003]	10539242	1.1144	0.315417	1.09611	0.308854
AY074887	cDNA sequence AY074887	10593751	1.15061	0.315996	1.06065	0.645028
Clgn	calmegin	10573172	1.10903	0.315996	1.01747	0.872443
Efhb	EF hand domain family, member B	10451786	0.768177	0.315996	0.733455	0.378533
Gbf1	golgi-specific brefeldin A-resistance factor 1 [Source:MGI Symbol;Acc:MGI:1861607]	10339961	1.07138	0.315996	1.0521	0.571506
Hist1h2ae	histone cluster 1, H2ae	10408204	0.884779	0.315996	0.913209	0.442654
Nenf	neuron derived neurotrophic factor	10361098	0.941865	0.315996	0.934128	0.20881
U6	U6 spliceosomal RNA [Source:RFAM;Acc:RF00026]	10592531	1.20409	0.315996	1.01885	0.85132
Anapc2	anaphase promoting complex subunit 2 [Source:MGI Symbol;Acc:MGI:2139135]	10342644	1.4028	0.316755	0.928467	0.69519
Sacm1l	SAC1 (suppressor of actin mutations 1, homolog)-like (S. cerevisiae)	10590597	1.07339	0.316938	1.05981	0.389289
Vcpip1	valosin containing protein (p97)/p47 complex interacting protein 1	10353032	0.783444	0.31724	0.902132	0.728208
2810006K23Rik	RIKEN cDNA 2810006K23 gene	10525726	1.1042	0.317818	1.0653	0.529207
Acsl3	acyl-CoA synthetase long-chain family member 3	10347748	1.07533	0.317818	1.10569	0.308854
Ankrd45	ankyrin repeat domain 45	10351056	1.05268	0.317818	1.01462	0.793213
D19Wsu162e	DNA segment, Chr 19, Wayne State University 162, expressed	10463687	1.04899	0.317818	1.02081	0.692606
Ppfibp2	PTPRF interacting protein, binding protein 2 (liprin beta 2)	10556082	1.09372	0.318698	1.0059	0.974661
St6galnac5	ST6 (alpha-N-acetyl-neuraminyl-2,3-beta-galactosyl-1,3)-N-acetylgalactosaminide alpha-2,6-sialyltransferase 5	10502881	0.922699	0.318698	0.980056	0.842502
Gm13946	predicted gene 13946 [Source:MGI Symbol;Acc:MGI:3649556]	10414926	1.21866	0.31894	1.11522	0.398896
Gm7174	predicted gene 7174	10414728	1.21866	0.31894	1.11522	0.398896
4931429P17Rik	RIKEN cDNA 4931429P17 gene	10409044	1.15088	0.318999	1.12822	0.467854
Arfgef1	ADP-ribosylation factor guanine nucleotide-exchange factor 1(brefeldin A-inhibited) [Source:MGI Symbol;Acc:MGI:2442988]	10343650	1.34429	0.318999	0.955016	0.83526
Ccdc59	coiled-coil domain containing 59	10366186	1.10635	0.319015	0.990232	0.907532
Gbf1	golgi-specific brefeldin A-resistance factor 1 [Source:MGI Symbol;Acc:MGI:1861607]	10339457	1.74059	0.319015	1.10858	0.779246
Gm16088	predicted gene 16088 [Source:MGI Symbol;Acc:MGI:3801900]	10453734	1.16883	0.319015	1.00284	0.981334
Gm9801	predicted gene 9801	10564237	1.10202	0.319015	0.99776	0.985447
Kif19a	kinesin family member 19A	10382409	0.907001	0.319015	0.923116	0.424192
Kpna2	karyopherin (importin) alpha 2	10497503	0.899957	0.319015	0.915031	0.358473
Polr2f	polymerase (RNA) II (DNA directed) polypeptide F [Source:MGI Symbol;Acc:MGI:1349393]	10339257	1.25003	0.319015	1.14496	0.452908
Rrm1	ribonucleotide reductase M1	10555695	0.879495	0.319015	0.876212	0.20881
Sp3	trans-acting transcription factor 3	10483646	1.07292	0.319015	1.03799	0.435572
Tmem39a	transmembrane protein 39a	10435714	1.0688	0.319015	1.02514	0.56799
Catsper3	cation channel, sperm associated 3	10405552	1.13636	0.319378	1.09024	0.487101
Derl1	Der1-like domain family, member 1 [Source:MGI Symbol;Acc:MGI:1915069]	10341141	0.898987	0.319612	0.969209	0.728399
Fmn1	formin 1	10474619	1.09353	0.319845	1.03292	0.770586
Tigd2	tigger transposable element derived 2	10538684	0.937203	0.319845	0.941763	0.328985
Lrrc14b	leucine rich repeat containing 14B	10410641	1.06838	0.320152	1.12686	0.233305
Eya1	eyes absent 1 homolog (Drosophila)	10353192	0.880873	0.321119	0.858276	0.322092
Aurkc	aurora kinase C	10512680	1.1425	0.321559	1.0994	0.33903
Cic	capicua homolog (Drosophila) [Source:MGI Symbol;Acc:MGI:1918972]	10339051	1.39647	0.322071	1.39935	0.300069
Thoc3	THO complex 3	10409322	0.930485	0.322071	0.939073	0.338089
3110047P20Rik	RIKEN cDNA 3110047P20 gene	10521995	1.09491	0.322363	1.0488	0.540284
Gon4l	gon-4-like (C.elegans)	10493317	1.09755	0.322363	1.01152	0.894358
Magel2	melanoma antigen, family L, 2	10553835	1.12161	0.322466	1.07416	0.470963
Tnmd	tenomodulin	10601648	1.15574	0.322466	1.09895	0.557763
Aup1	ancient ubiquitous protein 1 [Source:MGI Symbol;Acc:MGI:107789]	10343261	1.25308	0.32259	1.16561	0.480749
Coro1b	coronin, actin binding protein 1B	10460359	0.922728	0.32259	0.928118	0.208063
Gm10536	predicted gene 10536	10455824	1.11332	0.32259	1.0388	0.728432
H2-Eb1	histocompatibility 2, class II antigen E beta	10444298	1.14687	0.32259	1.10973	0.412108
Gm10561	predicted gene 10561	10346321	0.88304	0.322834	0.892564	0.582448
Gbf1	golgi-specific brefeldin A-resistance factor 1 [Source:MGI Symbol;Acc:MGI:1861607]	10340443	1.24758	0.322859	1.00761	0.97861
U6	U6 spliceosomal RNA [Source:RFAM;Acc:RF00026]	10575628	1.17348	0.322929	1.08685	0.410234
Slc3a2	solute carrier family 3 (activators of dibasic and neutral amino acid transport), member 2	10465772	0.938687	0.322936	0.955727	0.413434
U1	U1 spliceosomal RNA [Source:RFAM;Acc:RF00003]	10489341	1.14893	0.322936	1.10153	0.442162
Slc27a5	solute carrier family 27 (fatty acid transporter), member 5	10560045	1.14146	0.323012	1.10683	0.38914
Nf1	neurofibromatosis 1	10379262	1.03811	0.323193	1.00332	0.947552
1700040I03Rik	RIKEN cDNA 1700040I03 gene	10545835	0.918682	0.32325	0.886813	0.284834
Tomm34	translocase of outer mitochondrial membrane 34	10489413	1.06644	0.323367	1.04228	0.411258
Dscr3	Down syndrome critical region gene 3 [Source:MGI Symbol;Acc:MGI:1206040]	10344128	1.22281	0.323657	1.0668	0.775349
Psmc5	protease (prosome, macropain) 26S subunit, ATPase 5 [Source:MGI Symbol;Acc:MGI:105047]	10342734	1.88129	0.323657	1.33501	0.490151
Unc13c	unc-13 homolog C (C. elegans)	10594948	0.868302	0.323657	0.888716	0.539336
Clta	clathrin, light polypeptide (Lca)	10504458	0.968069	0.324217	0.971694	0.658744
Fmo2	flavin containing monooxygenase 2	10359582	1.19107	0.324217	1.12751	0.435942
Sema5b	sema domain, seven thrombospondin repeats (type 1 and type 1-like), transmembrane domain (TM) and short cytoplasmic domain, (semaphorin) 5B	10435415	0.93348	0.324217	0.872564	0.16061
Tmem130	transmembrane protein 130	10535577	1.04259	0.324217	1.0612	0.526345
Chst11	carbohydrate sulfotransferase 11	10365290	0.890587	0.324444	0.883678	0.158878
Otud6a	OTU domain containing 6A	10600971	1.1166	0.32469	1.00743	0.959202
Anapc1	anaphase promoting complex subunit 1 [Source:MGI Symbol;Acc:MGI:103097]	10339225	0.918539	0.324945	0.960715	0.695321
Hnrnpul2	heterogeneous nuclear ribonucleoprotein U-like 2 [Source:MGI Symbol;Acc:MGI:1915943]	10338468	1.29091	0.324945	1.02521	0.918599
Itch	itchy, E3 ubiquitin protein ligase [Source:MGI Symbol;Acc:MGI:1202301]	10340546	1.17237	0.324945	1.09096	0.433011
Zfp612	zinc finger protein 612	10575363	1.05373	0.324945	1.02154	0.682782
Anapc1	anaphase promoting complex subunit 1 [Source:MGI Symbol;Acc:MGI:103097]	10344258	1.23826	0.325562	1.03164	0.871143
Ankrd36	ankyrin repeat domain 36	10374043	1.1422	0.325562	1.10352	0.357888
BC030476	cDNA sequence BC030476	10423623	1.13152	0.325562	1.03612	0.684497
Bod1	biorientation of chromosomes in cell division 1	10384968	0.839938	0.325562	0.869733	0.404156
Eif5	eukaryotic translation initiation factor 5 [Source:MGI Symbol;Acc:MGI:95309]	10342799	1.103	0.325562	1.00642	0.954586
Fbxo39	F-box protein 39	10378078	1.15041	0.325562	1.1119	0.36017
Mtif2	mitochondrial translational initiation factor 2 [Source:MGI Symbol;Acc:MGI:1924034]	10340126	1.1437	0.325562	1.0631	0.604385
Pole4	polymerase (DNA-directed), epsilon 4 (p12 subunit)	10545583	0.904773	0.325562	0.888764	0.304024
Polr3b	polymerase (RNA) III (DNA directed) polypeptide B	10365355	0.950025	0.325562	0.936775	0.283413
Rmrp	RNA component of mitochondrial RNAase P	10512487	0.893668	0.325562	1.01944	0.914252
Rnf220	ring finger protein 220 [Source:MGI Symbol;Acc:MGI:1913993]	10343031	1.27526	0.325562	1.28989	0.355594
Sidt1	SID1 transmembrane family, member 1	10439583	1.11995	0.325562	1.05146	0.515686
U6	U6 spliceosomal RNA [Source:RFAM;Acc:RF00026]	10340645	1.25481	0.325562	0.92191	0.641409
Hdac5	histone deacetylase 5 [Source:MGI Symbol;Acc:MGI:1333784]	10341992	1.11483	0.325779	1.02537	0.786766
Psap	prosaposin [Source:MGI Symbol;Acc:MGI:97783]	10339450	1.30939	0.325779	1.15309	0.54719
SNORA70	Small nucleolar RNA SNORA70 [Source:RFAM;Acc:RF00156]	10564480	1.1015	0.325779	1.01021	0.939694
Anapc1	anaphase promoting complex subunit 1 [Source:MGI Symbol;Acc:MGI:103097]	10343491	1.54038	0.325836	1.20961	0.60576
D930030D11Rik	RIKEN cDNA D930030D11 gene	10435748	1.19538	0.325973	1.02315	0.791642
1700110I01Rik	RIKEN cDNA 1700110I01 gene	10417403	1.13515	0.326249	1.06721	0.474575
Mgst2	microsomal glutathione S-transferase 2	10491952	1.15975	0.326249	1.02788	0.847875
Ano5	anoctamin 5	10553477	1.12016	0.326655	1.06245	0.64656
Gm10829	predicted gene 10829	10471701	1.129	0.326655	1.06361	0.494933
Gpc1	glypican 1	10348653	0.939443	0.326655	0.979857	0.77825
Piga	phosphatidylinositol glycan anchor biosynthesis, class A	10603109	1.10501	0.326668	1.08408	0.44048
Klhl38	kelch-like 38 (Drosophila)	10428809	1.15052	0.326962	1.0373	0.812807
Cradd	CASP2 and RIPK1 domain containing adaptor with death domain	10372060	1.04854	0.327088	0.985283	0.860863
Gm4744	predicted gene 4744 [Source:MGI Symbol;Acc:MGI:3643181]	10544315	1.10538	0.327578	1.07084	0.554717
Psap	prosaposin [Source:MGI Symbol;Acc:MGI:97783]	10344141	0.928569	0.327578	0.957947	0.511838
Rps3a	ribosomal protein S3A	10499121	1.05257	0.327578	1.00303	0.982292
Sar1a	SAR1 gene homolog A (S. cerevisiae) [Source:MGI Symbol;Acc:MGI:98230]	10341475	1.18594	0.327578	1.01514	0.924828
H3f3a	H3 histone, family 3A	10540507	0.902659	0.327605	0.923362	0.35843
Anxa11	annexin A11	10413229	0.86057	0.327679	0.874114	0.506336
Dlg1	discs, large homolog 1 (Drosophila) [Source:MGI Symbol;Acc:MGI:107231]	10340632	1.1843	0.327679	0.996562	0.986208
Nfe2l1	nuclear factor, erythroid derived 2,-like 1	10390271	0.964237	0.327679	0.93708	0.121065
Vta1	Vps20-associated 1 homolog (S. cerevisiae) [Source:MGI Symbol;Acc:MGI:1913451]	10343817	1.22452	0.327679	1.27666	0.417811
Cic	capicua homolog (Drosophila) [Source:MGI Symbol;Acc:MGI:1918972]	10343705	1.30772	0.327734	0.989048	0.960234
Hmga1	high mobility group AT-hook 1	10443195	1.08586	0.327734	1.03512	0.572188
Tnfrsf13b	tumor necrosis factor receptor superfamily, member 13b	10376755	1.06955	0.327773	1.06927	0.324321
Xpnpep2	X-prolyl aminopeptidase (aminopeptidase P) 2, membrane-bound	10599463	1.14902	0.328185	1.1863	0.354987
Cic	capicua homolog (Drosophila) [Source:MGI Symbol;Acc:MGI:1918972]	10344050	1.18403	0.328331	1.02623	0.786929
Eef1b2	eukaryotic translation elongation factor 1 beta 2	10346867	0.936587	0.328331	0.951415	0.506485
Fxc1	fractured callus expressed transcript 1	10555953	1.08951	0.328331	1.01528	0.840844
Nkx2-1	NK2 homeobox 1	10400474	1.1047	0.328331	1.05549	0.600059
Psph	phosphoserine phosphatase [Source:MGI Symbol;Acc:MGI:97788]	10338073	1.28147	0.328331	1.18533	0.450532
Snora21	small nucleolar RNA, H/ACA box 21 [Source:MGI Symbol;Acc:MGI:3819493]	10338189	1.11381	0.328331	1.05077	0.727374
Gm10742	predicted gene 10742	10497379	1.09546	0.328392	1.02986	0.733339
Hmgb2	high mobility group box 2	10518352	0.808426	0.328392	0.908522	0.681347
Xpo7	exportin 7 [Source:MGI Symbol;Acc:MGI:1929705]	10342219	1.2466	0.328529	1.0567	0.77774
AF251705	cDNA sequence AF251705	10392815	1.16281	0.328782	1.09051	0.499661
D630028G08Rik	RIKEN cDNA D630028G08 gene	10363696	1.17844	0.328782	0.93985	0.595253
Dlg1	discs, large homolog 1 (Drosophila) [Source:MGI Symbol;Acc:MGI:107231]	10343930	1.30146	0.328782	1.04851	0.852512
Olfr1383	olfactory receptor 1383	10375570	1.14727	0.328782	1.09087	0.424486
Por	P450 (cytochrome) oxidoreductase	10526363	0.935182	0.328793	0.977873	0.651924
Srl	sarcalumenin	10437376	0.867859	0.328793	0.832159	0.24463
4931408A02Rik	RIKEN cDNA 4931408A02 gene	10436809	1.09824	0.329045	1.11096	0.199519
Anapc1	anaphase promoting complex subunit 1 [Source:MGI Symbol;Acc:MGI:103097]	10342042	1.22472	0.329114	1.20191	0.544098
Glis3	GLIS family zinc finger 3	10466888	0.870485	0.329114	0.871306	0.404156
Gucy1b3	guanylate cyclase 1, soluble, beta 3	10498935	0.910817	0.329114	0.976652	0.769267
Ptp4a2	protein tyrosine phosphatase 4a2	10508479	0.939619	0.329418	0.946077	0.460631
Zfyve27	zinc finger, FYVE domain containing 27	10463229	0.954197	0.329418	0.952983	0.41143
Gm8325	predicted pseudogene 8325 [Source:MGI Symbol;Acc:MGI:3644852]	10344244	1.1504	0.329732	0.974991	0.787401
Rpl23	ribosomal protein L23 [Source:MGI Symbol;Acc:MGI:1929455]	10340366	1.0575	0.329747	0.989971	0.885607
Slc25a34	solute carrier family 25, member 34	10517988	1.10992	0.329747	1.02802	0.793069
Pard6b	par-6 (partitioning defective 6) homolog beta (C. elegans)	10478907	0.955786	0.3303	0.984741	0.852082
Fgf1	fibroblast growth factor 1	10458560	1.08745	0.330316	1.08293	0.286725
Hdac5	histone deacetylase 5 [Source:MGI Symbol;Acc:MGI:1333784]	10344531	1.23979	0.330323	1.03161	0.789597
Gm70	predicted gene 70	10396656	0.73729	0.330361	0.708469	0.35843
Canx	calnexin [Source:MGI Symbol;Acc:MGI:88261]	10342826	1.32536	0.330459	0.983361	0.958007
Abhd16a	abhydrolase domain containing 16A [Source:MGI Symbol;Acc:MGI:99476]	10342412	1.21177	0.330594	1.08381	0.662695
Tns3	tensin 3	10384233	0.924893	0.330594	0.933947	0.399405
U4	U4 spliceosomal RNA [Source:RFAM;Acc:RF00015]	10563657	1.14709	0.330594	1.00065	0.995335
Arl6ip4	ADP-ribosylation factor-like 6 interacting protein 4	10525718	0.9153	0.330712	0.917907	0.323427
BY080835	cDNA sequence BY080835	10596675	1.12922	0.330712	1.06797	0.488088
5430427O19Rik	RIKEN cDNA 5430427O19 gene	10600698	1.26964	0.331039	1.05409	0.853562
Anapc1	anaphase promoting complex subunit 1 [Source:MGI Symbol;Acc:MGI:103097]	10341113	1.32246	0.331039	1.08312	0.760629
Ddb1	damage specific DNA binding protein 1 [Source:MGI Symbol;Acc:MGI:1202384]	10340564	1.89229	0.331039	1.21605	0.723621
Dzip3	DAZ interacting protein 3, zinc finger	10439798	1.0489	0.331039	1.03259	0.625589
Rnf25	ring finger protein 25	10355628	0.952247	0.331039	0.990346	0.947204
Tmem165	transmembrane protein 165 [Source:MGI Symbol;Acc:MGI:894407]	10343028	0.876434	0.331039	0.91114	0.513582
1110032A13Rik	RIKEN cDNA 1110032A13 gene	10459918	0.918679	0.331113	0.933868	0.346773
Rab14	RAB14, member RAS oncogene family [Source:MGI Symbol;Acc:MGI:1915615]	10339205	1.21783	0.331671	1.01355	0.888593
Fgfr3	fibroblast growth factor receptor 3	10521111	1.07276	0.331776	1.08224	0.293685
Rgs2	regulator of G-protein signaling 2	10358389	0.923018	0.33181	0.985913	0.941499
Slc24a3	solute carrier family 24 (sodium/potassium/calcium exchanger), member 3	10476740	1.07558	0.332093	1.07197	0.350434
Eno1	enolase 1, alpha non-neuron	10473240	0.919857	0.332137	0.970875	0.570883
Fam166b	family with sequence similarity 166, member B	10512465	0.805342	0.332251	0.809699	0.455532
Wdsub1	WD repeat, SAM and U-box domain containing 1	10482868	0.916767	0.332251	0.925567	0.416296
Atp5g2	ATP synthase, H+ transporting, mitochondrial F0 complex, subunit C2 (subunit 9)	10433049	0.918166	0.332286	0.940149	0.171051
Mir378	microRNA 378	10459208	1.11972	0.332286	1.05204	0.551422
1700003E16Rik	RIKEN cDNA 1700003E16 gene	10539358	0.942797	0.333056	0.963053	0.640935
9130011J15Rik	RIKEN cDNA 9130011J15 gene [Source:MGI Symbol;Acc:MGI:1914068]	10343860	1.55699	0.333224	0.897425	0.759076
A730045E13Rik	RIKEN cDNA A730045E13 gene	10570972	1.17442	0.333224	1.12009	0.354987
Aspg	asparaginase homolog (S. cerevisiae)	10398795	1.12361	0.333224	1.04479	0.592518
Slc38a5	solute carrier family 38, member 5	10598507	0.895958	0.333999	0.895331	0.404603
Anapc1	anaphase promoting complex subunit 1 [Source:MGI Symbol;Acc:MGI:103097]	10338453	1.23307	0.334099	1.10551	0.502587
Ctla2b	cytotoxic T lymphocyte-associated protein 2 beta	10409866	1.24544	0.334099	0.992463	0.97826
Dek	DEK oncogene (DNA binding)	10409031	0.898137	0.334099	0.922481	0.174653
Krtap16-8	keratin associated protein 16-8	10440717	1.13045	0.334099	1.01469	0.846162
Mapk8ip2	mitogen-activated protein kinase 8 interacting protein 2	10426244	1.03581	0.334099	1.00222	0.967882
Otud7b	OTU domain containing 7B	10494335	1.06129	0.334099	1.03855	0.612225
Aup1	ancient ubiquitous protein 1 [Source:MGI Symbol;Acc:MGI:107789]	10342450	1.13461	0.334462	1.10388	0.43254
Bsx	brain specific homeobox	10584584	1.11917	0.334462	1.05713	0.628284
Copa	coatomer protein complex subunit alpha [Source:MGI Symbol;Acc:MGI:1334462]	10338908	1.15213	0.334462	1.1043	0.343238
Lass5	LAG1 homolog, ceramide synthase 5	10432527	0.954033	0.334462	0.899464	0.174891
Scn5a	sodium channel, voltage-gated, type V, alpha	10597656	1.0604	0.334462	1.05266	0.631933
Tmc8	transmembrane channel-like gene family 8	10382956	1.114	0.334462	1.07347	0.46169
Tram2	translocating chain-associating membrane protein 2	10353438	0.926662	0.334462	0.976579	0.794716
Crb1	crumbs homolog 1 (Drosophila)	10358283	1.11896	0.334668	1.06651	0.554717
Fam181b	family with sequence similarity 181, member B	10565577	1.10267	0.334668	1.02532	0.681347
Chchd8	coiled-coil-helix-coiled-coil-helix domain containing 8	10555407	1.08855	0.334891	1.04898	0.652596
Sgta	small glutamine-rich tetratricopeptide repeat (TPR)-containing, alpha	10371041	0.947123	0.334891	0.977427	0.589696
Gm9816	predicted pseudogene 9816 [Source:MGI Symbol;Acc:MGI:3704465]	10339416	1.35776	0.334961	1.07725	0.797029
Matn4	matrilin 4	10489471	1.07154	0.335508	1.0368	0.618426
Prss36	protease, serine, 36	10568339	1.09313	0.335508	1.09533	0.46255
Trim69	tripartite motif-containing 69	10475420	1.17514	0.335508	1.10795	0.493267
Zfp207	zinc finger protein 207	10379445	1.0412	0.335508	1.02114	0.626682
4632415L05Rik	RRS1 ribosome biogenesis regulator homolog pseudogene	10490986	0.923296	0.335657	0.963811	0.529207
Dgkk	diacylglycerol kinase kappa	10598251	1.12784	0.335657	1.1181	0.612008
Got2	glutamate oxaloacetate transaminase 2, mitochondrial	10535025	0.960548	0.335657	0.952115	0.520909
Haus5	HAUS augmin-like complex, subunit 5 [Source:MGI Symbol;Acc:MGI:1919159]	10344053	0.908554	0.335657	0.994796	0.955509
Mocs3	molybdenum cofactor synthesis 3	10478913	1.08148	0.335657	1.02961	0.509229
Olfr153	olfactory receptor 153	10473551	1.10452	0.335657	1.04647	0.732174
Pigs	phosphatidylinositol glycan anchor biosynthesis, class S	10379163	0.938665	0.335657	0.955866	0.498763
Reep5	receptor accessory protein 5	10458090	0.944193	0.335657	0.975535	0.515878
Rnf40	ring finger protein 40	10557716	0.940456	0.335657	0.963146	0.477934
Slc25a16	solute carrier family 25 (mitochondrial carrier, Graves disease autoantigen), member 16	10363563	0.940252	0.335657	0.92415	0.260896
Zbtb7b	zinc finger and BTB domain containing 7B	10499612	1.08259	0.335657	1.00791	0.957042
2510006D16Rik	RIKEN cDNA 2510006D16 gene [Source:MGI Symbol;Acc:MGI:1924049]	10341032	1.25621	0.335756	1.05008	0.76112
Mir710	microRNA 710	10578902	1.17943	0.335756	1.09093	0.676933
Copg	coatomer protein complex, subunit gamma [Source:MGI Symbol;Acc:MGI:1858696]	10344103	1.21355	0.336129	1.06622	0.691852
Dars	aspartyl-tRNA synthetase	10357454	0.915459	0.336129	0.952354	0.471226
Eftud2	elongation factor Tu GTP binding domain containing 2	10391768	0.938073	0.336129	0.966268	0.550972
Eif5	eukaryotic translation initiation factor 5 [Source:MGI Symbol;Acc:MGI:95309]	10342839	0.908564	0.336129	0.919887	0.377837
Lrrc23	leucine rich repeat containing 23	10547820	0.793976	0.336129	0.797889	0.433303
Rbp1	retinol binding protein 1, cellular	10588037	0.847756	0.336129	0.821226	0.372768
Rps5	ribosomal protein S5	10550052	0.938539	0.336129	0.996236	0.930916
Sfmbt2	Scm-like with four mbt domains 2	10469167	1.17368	0.336129	1.08683	0.56316
U4	U4 spliceosomal RNA [Source:RFAM;Acc:RF00015]	10445291	1.265	0.336129	0.984918	0.947626
Zfp369	zinc finger protein 369	10405853	1.12833	0.336129	1.01694	0.875077
Cpsf7	cleavage and polyadenylation specific factor 7 [Source:MGI Symbol;Acc:MGI:1917826]	10338793	1.1841	0.337361	1.06639	0.627603
[truncated: 33,557 more rows]
