# Supplementary material for: Large Scale Expression Changes of Genes Related to Neuronal Signaling and Developmental Processes Found in Lateral Septum of Postpartum Outbred Mice
Source: PLoS One. 2013 May 22;8(5):e63824. doi: 10.1371/journal.pone.0063824 (PMC3661729; doi:10.1371/journal.pone.0063824)
Supplement: Table S2 — Expression data summary for enriched gene clusters found in NIH DAVID functional annotation clustering. (XLSX) [file pone.0063824.s002.xlsx]

## Sheet: Sheet1
Gene symbol	Gene title	Transcript cluster ID	Expression in maternal LS relative to virgin	FDR-adjusted p-value of expression change relative to virgin	Expression in maternal LS relative to pups removed	FDR-adjusted p-value of expression change relative to pups removed
Nucleosomal cluster
Btbd11	BTB (POZ) domain containing 11	10365428	1.09574	0.171731	1.08619	0.540283
Cbx1	chromobox homolog 1 (Drosophila HP1 beta)	10380689	1.06172	0.229251	1.07518	0.35843
Ctsg	cathepsin G	10420261	1.21171	0.209189	1.12364	0.404388
Hist1h1a	histone cluster 1, H1a	10404069	0.81574	0.130896	0.916645	0.581414
Hist1h1b	histone cluster 1, H1b	10408081	0.858827	0.195566	0.889007	0.286725
Hist1h2ab	histone cluster 1, H2ab	10404063	0.676501	0.10523	0.832104	0.379031
Hist1h2ab	histone cluster 1, H2ab	10404063	0.676501	0.10523	0.832104	0.379031
Hist1h2af	histone cluster 1, H2af	10404026	0.843503	0.108983	0.88214	0.285729
Hist1h2ag	histone cluster 1, H2ag	10408118	0.8435	0.116033	0.881049	0.286725
Hist1h2ah	histone cluster 1, H2ah	10408111	0.843261	0.108983	0.881509	0.286725
Hist1h2ai	histone cluster 1, H2ai	10403938	0.846116	0.108983	0.885154	0.286725
Hist1h2ak	histone cluster 1, H2ak	10408077	0.795564	0.12001	0.810539	0.28157
Hist1h2an	histone cluster 1, H2an	10408085	0.844733	0.12001	0.88395	0.300069
Hist1h2ao	histone cluster 1, H2ao	10403955	0.843848	0.108983	0.884066	0.286725
Hist1h2bb	histone cluster 1, H2bb	10404061	0.717044	0.152552	0.752217	0.264969
Hist1h2bf	histone cluster 1, H2bf	10408210	0.795749	0.175895	0.85635	0.418872
Hist1h2bg	histone cluster 1, H2bg	10404036	0.842016	0.169973	0.916755	0.523431
Hist1h2bh	histone cluster 1, H2bh	10408197	0.863191	0.229251	0.914158	0.380941
Hist1h2bj	histone cluster 1, H2bj	10403980	0.792391	0.224848	0.852745	0.441188
Hist1h2bl	histone cluster 1, H2bl	10408070	0.786539	0.203672	0.864773	0.47707
Hist1h2bn	histone cluster 1, H2bn	10403948	0.787606	0.200671	0.848004	0.431618
Hist1h3a	histone cluster 1, H3a	10408246	0.776758	0.10523	0.858028	0.393704
Hist1h3b	histone cluster 1, H3b	10404065	0.770236	0.105667	0.855345	0.395949
Hist1h3c	histone cluster 1, H3c	10408239	0.777399	0.108983	0.853721	0.393983
Hist1h3d	histone cluster 1, H3d	10404049	0.77552	0.10523	0.854368	0.378276
Hist1h3e	histone cluster 1, H3e	10408202	0.771244	0.10523	0.850972	0.370734
Hist1h3g	histone cluster 1, H3g	10404028	0.773519	0.10523	0.850563	0.376908
Hist1h3h	histone cluster 1, H3h	10403941	0.769785	0.10523	0.853122	0.380941
Hist1h3i	histone cluster 1, H3i	10408083	0.775325	0.105667	0.850984	0.377273
Hist2h2aa1	histone cluster 2, H2aa1	10500329	0.884145	0.108983	0.914498	0.28157
Hist2h2ac	histone cluster 2, H2ac	10500324	0.878649	0.10523	0.899809	0.236009
Hist2h3b	histone cluster 2, H3b	10494405	0.772388	0.107498	0.863124	0.404388
Hist2h3c1	histone cluster 2, H3c1	10494402	0.784205	0.123651	0.87795	0.452001
Hp1bp3	heterochromatin protein 1, binding protein 3 [Source:MGI Symbol;Acc:MGI:109369]	10341003	1.24344	0.238325	0.927071	0.746427
Nusap1	nucleolar and spindle associated protein 1	10474984	0.798592	0.109675	0.87468	0.410286
Pole3	polymerase (DNA directed), epsilon 3 (p17 subunit)	10513622	0.925641	0.243512	0.93265	0.260896
Rpa2	replication protein A2	10508759	0.893305	0.200671	0.944333	0.441322
Smc4	structural maintenance of chromosomes 4	10492558	0.842697	0.0900662	0.848742	0.309609
Top2a	topoisomerase (DNA) II alpha	10390707	0.734746	0.186333	0.802794	0.396223
Ion channel activity cluster
Accn4	amiloride-sensitive cation channel 4, pituitary	10347650	0.807435	0.108983	0.815274	0.377273
Atp1a1	ATPase, Na+/K+ transporting, alpha 1 polypeptide	10500685	0.864898	0.139517	0.907353	0.325964
Cacna2d3	calcium channel, voltage-dependent, alpha2/delta subunit 3	10418300	0.715169	0.209068	0.75238	0.424192
Cacng4	calcium channel, voltage-dependent, gamma subunit 4	10392369	0.866772	0.19788	0.916994	0.37344
Gabra4	gamma-aminobutyric acid (GABA) A receptor, subunit alpha 4	10530421	0.881051	0.206269	0.953312	0.716506
Gabrd	gamma-aminobutyric acid (GABA) A receptor, subunit delta	10519124	0.752655	0.10523	0.843194	0.498664
Gabre	gamma-aminobutyric acid (GABA) A receptor, subunit epsilon	10604944	1.38481	0.116377	1.2562	0.468792
Gria4	glutamate receptor, ionotropic, AMPA4 (alpha 4)	10590663	1.08164	0.217306	1.01085	0.884805
Grik1	glutamate receptor, ionotropic, kainate 1	10440621	1.21093	0.10523	1.17554	0.388608
Itpr1	inositol 1,4,5-triphosphate receptor 1	10540408	0.801828	0.122396	0.853168	0.44048
Kcna4	potassium voltage-gated channel, shaker-related subfamily, member 4	10474373	0.836853	0.132402	0.818519	0.380941
Kcna6	potassium voltage-gated channel, shaker-related, subfamily, member 6	10548051	1.13602	0.0515537	1.06424	0.55124
Kcnab1	potassium voltage-gated channel, shaker-related subfamily, beta member 1	10492402	0.862497	0.100691	0.915526	0.520909
Kcnd2	potassium voltage-gated channel, Shal-related family, member 2	10536611	0.89854	0.139381	0.931923	0.480569
Kcnd3	potassium voltage-gated channel, Shal-related family, member 3	10495083	1.07692	0.164065	1.06169	0.491272
Kcng4	potassium voltage-gated channel, subfamily G, member 4	10582146	1.17029	0.229251	1.12405	0.402814
Kcnh1	potassium voltage-gated channel, subfamily H (eag-related), member 1	10352798	0.898564	0.215692	0.924324	0.441188
Kcnh3	potassium voltage-gated channel, subfamily H (eag-related), member 3	10426704	0.775058	0.218734	0.789925	0.372315
Kcnh7	potassium voltage-gated channel, subfamily H (eag-related), member 7	10483131	1.12019	0.155438	1.02703	0.846553
Kcnip3	Kv channel interacting protein 3, calsenilin	10487392	0.871354	0.200671	0.89038	0.303529
Kcnj2	potassium inwardly-rectifying channel, subfamily J, member 2	10382321	0.81403	0.224848	0.896545	0.67768
Kcnj4	potassium inwardly-rectifying channel, subfamily J, member 4	10430533	0.717789	0.105667	0.762103	0.389341
Kcnk6	potassium inwardly-rectifying channel, subfamily K, member 6	10561702	1.13119	0.246996	1.13706	0.264969
Kcnk9	potassium channel, subfamily K, member 9	10429295	1.18711	0.247905	1.08044	0.678476
Kcnt2	potassium channel, subfamily T, member 2	10350438	1.15372	0.100691	1.10475	0.300069
P2rx4	purinergic receptor P2X, ligand-gated ion channel 4	10525439	1.09634	0.223023	1.04011	0.581414
P2rx5	purinergic receptor P2X, ligand-gated ion channel, 5	10378319	1.11392	0.171718	1.07898	0.413434
Pllp	plasma membrane proteolipid	10580765	0.885946	0.246996	0.878214	0.345076
Scn4b	sodium channel, type IV, beta	10584862	0.524476	0.135989	0.562283	0.413434
Slc5a11	solute carrier family 5 (sodium/glucose cotransporter), member 11	10557262	1.21259	0.206269	1.14419	0.236009
Slc5a3	solute carrier family 5 (inositol transporters), member 3	10436945	1.15627	0.100691	1.12322	0.285729
Slc8a1	solute carrier family 8 (sodium/calcium exchanger), member 1	10453231	1.0837	0.200063	1.04071	0.797029
Tnfaip1	tumor necrosis factor, alpha-induced protein 1 (endothelial)	10388869	0.912327	0.247905	0.930422	0.286725
Trpc4	transient receptor potential cation channel, subfamily C, member 4	10492006	1.12954	0.170728	1.1285	0.356817
Ras related cluster
Arf1	ADP-ribosylation factor 1	10456974	0.94627	0.238389	0.971869	0.395949
Dnajc27	DnaJ (Hsp40) homolog, subfamily C, member 27	10394245	0.950516	0.238389	0.977811	0.474595
Eftud1	elongation factor Tu GTP binding domain containing 1	10554629	1.0469	0.235898	1.00494	0.909778
Hras1	Harvey rat sarcoma virus oncogene 1	10569071	0.886007	0.120178	0.943906	0.435858
Mras	muscle and microspikes RAS	10595981	0.929023	0.154174	0.948375	0.369429
Mtif2	mitochondrial translational initiation factor 2 [Source:MGI Symbol;Acc:MGI:1924034]	10344541	1.22937	0.108983	1.08316	0.555465
Rab14	RAB14, member RAS oncogene family [Source:MGI Symbol;Acc:MGI:1915615]	10343529	1.27886	0.108983	1.03476	0.696122
Rab15	RAB15, member RAS oncogene family	10401114	0.874604	0.14772	0.875078	0.328985
Rab26	RAB26, member RAS oncogene family	10448615	1.10117	0.219159	1.05365	0.625589
Rab40b	Rab40b, member RAS oncogene family	10394109	0.893974	0.206269	0.910227	0.444156
Rab5b	RAB5B, member RAS oncogene family	10486057	0.905474	0.100691	0.958857	0.474578
Rab5c	RAB5C, member RAS oncogene family	10391242	0.94446	0.145916	0.945291	0.260896
Rabl3	RAB, member of RAS oncogene family-like 3	10435617	0.913028	0.171718	0.916954	0.178871
Rasd2	RASD family, member 2	10572928	0.841683	0.243136	0.878448	0.513582
Rasl10b	RAS-like, family 10, member B	10379677	0.90316	0.185966	0.951934	0.639406
Rem2	rad and gem related GTP binding protein 2	10415074	0.805097	0.139381	0.833967	0.28744
Rhou	ras homolog gene family, member U	10576386	1.12111	0.153676	1.10104	0.377837
Rnd3	Rho family GTPase 3	10482500	0.874643	0.14071	0.906957	0.421086
Sar1a	SAR1 gene homolog A (S. cerevisiae) [Source:MGI Symbol;Acc:MGI:98230]	10339910	1.54063	0.229251	1.16624	0.773828
Cyclic nucleotide metabolism cluster
Adcy5	adenylate cyclase 5	10435388	0.807363	0.12001	0.848072	0.399405
Adcy6	adenylate cyclase 6	10432190	1.11804	0.175895	1.01249	0.834582
Adcyap1	adenylate cyclase activating polypeptide 1	10447502	1.13046	0.10523	1.04737	0.739478
Adora2a	adenosine A2a receptor	10364030	0.565332	0.108983	0.615632	0.442162
Chrm4	cholinergic receptor, muscarinic 4	10474002	0.846318	0.151766	0.914634	0.6121
Drd1a	dopamine receptor D1A	10409319	0.794814	0.200671	0.877007	0.647664
Drd2	dopamine receptor D2	10585169	0.82899	0.116377	0.867244	0.470345
Gng7	guanine nucleotide binding protein (G protein), gamma 7	10371025	0.807133	0.209068	0.81899	0.452392
Gucy1a3	guanylate cyclase 1, soluble, alpha 3	10498952	0.811119	0.0568721	0.842592	0.377553
Tshr	thyroid stimulating hormone receptor	10397606	0.818565	0.105667	0.849159	0.279126
Developmental cluster
Adora2a	adenosine A2a receptor	10364030	0.565332	0.108983	0.615632	0.442162
Akt1	thymoma viral proto-oncogene 1	10402766	0.920565	0.209068	0.9294	0.20881
Alms1	Alstrom syndrome 1 homolog (human)	10539632	1.13502	0.247905	1.03212	0.688622
Ascl1	achaete-scute complex homolog 1 (Drosophila)	10371578	0.823161	0.116377	0.862526	0.339397
Baiap2	brain-specific angiogenesis inhibitor 1-associated protein 2	10383289	0.839666	0.203672	0.893606	0.485632
Bcl11b	B-cell leukemia/lymphoma 11B	10402554	0.786794	0.0771065	0.830295	0.370208
Camk2a	calcium/calmodulin-dependent protein kinase II alpha	10456021	0.953643	0.10523	0.99397	0.859705
Cpeb1	cytoplasmic polyadenylation element binding protein 1	10565089	1.07604	0.164065	0.982406	0.869531
Cspg5	chondroitin sulfate proteoglycan 5	10589494	0.921636	0.188235	0.898316	0.185369
Cxcl12	chemokine (C-X-C motif) ligand 12	10541075	1.1381	0.251288	1.05681	0.546065
Cxcr4	chemokine (C-X-C motif) receptor 4	10357472	0.816899	0.130896	0.851839	0.460307
Drd1a	dopamine receptor D1A	10409319	0.794814	0.200671	0.877007	0.647664
Drd2	dopamine receptor D2	10585169	0.82899	0.116377	0.867244	0.470345
Foxp2	forkhead box P2	10536444	0.864783	0.230518	0.876656	0.49197
Gas7	growth arrest specific 7	10377215	0.889823	0.116033	0.929936	0.304024
Grik1	glutamate receptor, ionotropic, kainate 1	10440621	1.21093	0.10523	1.17554	0.388608
Grm3	glutamate receptor, metabotropic 3	10528145	0.871929	0.0771065	0.892724	0.325282
Hras1	Harvey rat sarcoma virus oncogene 1	10569071	0.886007	0.120178	0.943906	0.435858
Kat2a	K(lysine) acetyltransferase 2A	10391221	0.932163	0.200671	0.971075	0.483843
Klf7	Kruppel-like factor 7 (ubiquitous)	10355141	1.06364	0.186875	1.04234	0.451842
Kndc1	kinase non-catalytic C-lobe domain (KIND) containing 1	10558548	1.13074	0.113165	1.08595	0.595936
Limk1	LIM-domain containing, protein kinase	10534324	1.07972	0.247905	1.00475	0.982651
Mapt	microtubule-associated protein tau	10381776	1.07598	0.108983	0.99769	0.982292
Mfn1	mitofusin 1	10491363	1.14613	0.100691	1.04009	0.476609
Myo6	myosin VI	10587446	1.08334	0.223023	1.00883	0.910138
Nr2e1	nuclear receptor subfamily 2, group E, member 1	10368907	0.847729	0.0999801	0.865559	0.198916
Pbx3	pre B-cell leukemia transcription factor 3	10481857	0.851904	0.130896	0.860238	0.3983
Psen2	presenilin 2	10360648	1.04444	0.195566	1.04965	0.471154
Rfx4	regulatory factor X, 4 (influences HLA class II expression)	10365384	0.890576	0.200671	0.856475	0.15796
Robo2	roundabout homolog 2 (Drosophila)	10440344	0.78505	0.109675	0.833159	0.418872
Slit3	slit homolog 3 (Drosophila)	10375175	0.821439	0.130896	0.868342	0.415911
Socs2	suppressor of cytokine signaling 2	10394674	1.29507	0.116033	1.32427	0.0923653
Tiam1	T-cell lymphoma invasion and metastasis 1	10440738	0.940141	0.247905	1.01143	0.857177
